# Supplementary material for: Integrating the dysregulated inflammasome-based molecular functionome in the malignant transformation of endometriosis-associated ovarian carcinoma
Source: Oncotarget. 2017 Dec 18;9(3):3704–26. doi: 10.18632/oncotarget.23364 (PMC5790494; doi:10.18632/oncotarget.23364)
Supplement: Supplementary file 2 [file oncotarget-09-3704-s002.xlsx]

## Sheet: CCC and EC
	Title	Organism	Subtype	group	FIGO stage	Microarray plateform	GSE Series	FTP	Accession	ID
293	ovary	Homo sapiens	clear	C	1	GPL570	GSE44104	ftp://ftp.ncbi.nlm.nih.gov/geo/samples/GSM1078nnn/GSM1078980/	GSM1078980	301078980
294	ovary	Homo sapiens	clear	C	1	GPL570	GSE44104	ftp://ftp.ncbi.nlm.nih.gov/geo/samples/GSM1078nnn/GSM1078979/	GSM1078979	301078979
296	ovary	Homo sapiens	clear	C	1	GPL570	GSE44104	ftp://ftp.ncbi.nlm.nih.gov/geo/samples/GSM1078nnn/GSM1078977/	GSM1078977	301078977
297	ovary	Homo sapiens	clear	C	1	GPL570	GSE44104	ftp://ftp.ncbi.nlm.nih.gov/geo/samples/GSM1078nnn/GSM1078976/	GSM1078976	301078976
299	ovary	Homo sapiens	clear	C	1	GPL570	GSE44104	ftp://ftp.ncbi.nlm.nih.gov/geo/samples/GSM1078nnn/GSM1078974/	GSM1078974	301078974
432	ovary	Homo sapiens	clear	C	1	GPL96	GSE6008	ftp://ftp.ncbi.nlm.nih.gov/geo/samples/GSM139nnn/GSM139379/	GSM139379	300139379
292	ovary	Homo sapiens	clear	C	2	GPL570	GSE44104	ftp://ftp.ncbi.nlm.nih.gov/geo/samples/GSM1078nnn/GSM1078981/	GSM1078981	301078981
295	ovary	Homo sapiens	clear	C	3	GPL570	GSE44104	ftp://ftp.ncbi.nlm.nih.gov/geo/samples/GSM1078nnn/GSM1078978/	GSM1078978	301078978
298	ovary	Homo sapiens	clear	C	3	GPL570	GSE44104	ftp://ftp.ncbi.nlm.nih.gov/geo/samples/GSM1078nnn/GSM1078975/	GSM1078975	301078975
300	ovary	Homo sapiens	clear	C	3	GPL570	GSE44104	ftp://ftp.ncbi.nlm.nih.gov/geo/samples/GSM1078nnn/GSM1078973/	GSM1078973	301078973
301	ovary	Homo sapiens	clear	C	3	GPL570	GSE44104	ftp://ftp.ncbi.nlm.nih.gov/geo/samples/GSM1078nnn/GSM1078972/	GSM1078972	301078972
1044	ovary	Homo sapiens	clear	C	4	GPL570	GSE20565	ftp://ftp.ncbi.nlm.nih.gov/geo/samples/GSM516nnn/GSM516756/	GSM516756	300516756
119	ovary	Homo sapiens	clear	C	4	GPL570	GSE26193	ftp://ftp.ncbi.nlm.nih.gov/geo/samples/GSM642nnn/GSM642995/	GSM642995	300642995
290	ovary	Homo sapiens	clear	C	4	GPL570	GSE44104	ftp://ftp.ncbi.nlm.nih.gov/geo/samples/GSM1078nnn/GSM1078983/	GSM1078983	301078983
291	ovary	Homo sapiens	clear	C	4	GPL570	GSE44104	ftp://ftp.ncbi.nlm.nih.gov/geo/samples/GSM1078nnn/GSM1078982/	GSM1078982	301078982
433	ovary	Homo sapiens	clear	C	4	GPL96	GSE6008	ftp://ftp.ncbi.nlm.nih.gov/geo/samples/GSM139nnn/GSM139378/	GSM139378	300139378
1015	ovary	Homo sapiens	clear	C	1A	GPL570	GSE20565	ftp://ftp.ncbi.nlm.nih.gov/geo/samples/GSM516nnn/GSM516785/	GSM516785	300516785
1057	ovary	Homo sapiens	clear	C	1A	GPL570	GSE20565	ftp://ftp.ncbi.nlm.nih.gov/geo/samples/GSM516nnn/GSM516743/	GSM516743	300516743
1184	ovary	Homo sapiens	clear	C	1A	GPL570	GSE55512	ftp://ftp.ncbi.nlm.nih.gov/geo/samples/GSM1338nnn/GSM1338409/	GSM1338409	301338409
96	ovary	Homo sapiens	clear	C	1A	GPL570	GSE26193	ftp://ftp.ncbi.nlm.nih.gov/geo/samples/GSM643nnn/GSM643018/	GSM643018	300643018
128	ovary	Homo sapiens	clear	C	1A	GPL570	GSE26193	ftp://ftp.ncbi.nlm.nih.gov/geo/samples/GSM642nnn/GSM642986/	GSM642986	300642986
291	ovary	Homo sapiens	clear	C	1A	GPL7264	GSE51088	ftp://ftp.ncbi.nlm.nih.gov/geo/samples/GSM1238nnn/GSM1238214/	GSM1238214	301238214
428	ovary	Homo sapiens	clear	C	1A	GPL96	GSE6008	ftp://ftp.ncbi.nlm.nih.gov/geo/samples/GSM139nnn/GSM139383/	GSM139383	300139383
429	ovary	Homo sapiens	clear	C	1A	GPL96	GSE6008	ftp://ftp.ncbi.nlm.nih.gov/geo/samples/GSM139nnn/GSM139382/	GSM139382	300139382
431	ovary	Homo sapiens	clear	C	1A	GPL96	GSE6008	ftp://ftp.ncbi.nlm.nih.gov/geo/samples/GSM139nnn/GSM139380/	GSM139380	300139380
655	ovary	Homo sapiens	clear	C	1A	GPL96	GSE14764	ftp://ftp.ncbi.nlm.nih.gov/geo/samples/GSM368nnn/GSM368686/	GSM368686	300368686
665	ovary	Homo sapiens	clear	C	1A	GPL96	GSE14764	ftp://ftp.ncbi.nlm.nih.gov/geo/samples/GSM368nnn/GSM368676/	GSM368676	300368676
1079	ovary	Homo sapiens	clear	C	1C	GPL570	GSE20565	ftp://ftp.ncbi.nlm.nih.gov/geo/samples/GSM516nnn/GSM516721/	GSM516721	300516721
1186	ovary	Homo sapiens	clear	C	1C	GPL570	GSE55512	ftp://ftp.ncbi.nlm.nih.gov/geo/samples/GSM1338nnn/GSM1338407/	GSM1338407	301338407
143	ovary	Homo sapiens	clear	C	1C	GPL570	GSE26193	ftp://ftp.ncbi.nlm.nih.gov/geo/samples/GSM642nnn/GSM642971/	GSM642971	300642971
247	ovary	Homo sapiens	clear	C	1C	GPL7264	GSE51088	ftp://ftp.ncbi.nlm.nih.gov/geo/samples/GSM1238nnn/GSM1238258/	GSM1238258	301238258
427	ovary	Homo sapiens	clear	C	1C	GPL96	GSE6008	ftp://ftp.ncbi.nlm.nih.gov/geo/samples/GSM139nnn/GSM139384/	GSM139384	300139384
657	ovary	Homo sapiens	clear	C	1C	GPL96	GSE14764	ftp://ftp.ncbi.nlm.nih.gov/geo/samples/GSM368nnn/GSM368684/	GSM368684	300368684
1036	ovary	Homo sapiens	clear	C	2A	GPL570	GSE20565	ftp://ftp.ncbi.nlm.nih.gov/geo/samples/GSM516nnn/GSM516764/	GSM516764	300516764
113	ovary	Homo sapiens	clear	C	2A	GPL570	GSE26193	ftp://ftp.ncbi.nlm.nih.gov/geo/samples/GSM643nnn/GSM643001/	GSM643001	300643001
430	ovary	Homo sapiens	clear	C	2C	GPL96	GSE6008	ftp://ftp.ncbi.nlm.nih.gov/geo/samples/GSM139nnn/GSM139381/	GSM139381	300139381
1089	ovary	Homo sapiens	clear	C	3B	GPL570	GSE20565	ftp://ftp.ncbi.nlm.nih.gov/geo/samples/GSM516nnn/GSM516711/	GSM516711	300516711
152	ovary	Homo sapiens	clear	C	3B	GPL570	GSE26193	ftp://ftp.ncbi.nlm.nih.gov/geo/samples/GSM642nnn/GSM642962/	GSM642962	300642962
228	ovary	Homo sapiens	clear	C	3B	GPL570	GSE30161	ftp://ftp.ncbi.nlm.nih.gov/geo/samples/GSM746nnn/GSM746874/	GSM746874	300746874
237	ovary	Homo sapiens	clear	C	3B	GPL570	GSE30161	ftp://ftp.ncbi.nlm.nih.gov/geo/samples/GSM746nnn/GSM746865/	GSM746865	300746865
219	ovary	Homo sapiens	clear	C	3C	GPL570	GSE30161	ftp://ftp.ncbi.nlm.nih.gov/geo/samples/GSM746nnn/GSM746883/	GSM746883	300746883
232	ovary	Homo sapiens	clear	C	3C	GPL570	GSE30161	ftp://ftp.ncbi.nlm.nih.gov/geo/samples/GSM746nnn/GSM746870/	GSM746870	300746870
253	ovary	Homo sapiens	clear	C	3C	GPL7264	GSE51088	ftp://ftp.ncbi.nlm.nih.gov/geo/samples/GSM1238nnn/GSM1238252/	GSM1238252	301238252
434	ovary	Homo sapiens	clear	C	3C	GPL96	GSE6008	ftp://ftp.ncbi.nlm.nih.gov/geo/samples/GSM139nnn/GSM139377/	GSM139377	300139377
581	ovary	Homo sapiens	clear	C	NA	GPL570	GSE63885	ftp://ftp.ncbi.nlm.nih.gov/geo/samples/GSM1559nnn/GSM1559399/	GSM1559399	301559399
582	ovary	Homo sapiens	clear	C	NA	GPL570	GSE63885	ftp://ftp.ncbi.nlm.nih.gov/geo/samples/GSM1559nnn/GSM1559398/	GSM1559398	301559398
583	ovary	Homo sapiens	clear	C	NA	GPL570	GSE63885	ftp://ftp.ncbi.nlm.nih.gov/geo/samples/GSM1559nnn/GSM1559397/	GSM1559397	301559397
584	ovary	Homo sapiens	clear	C	NA	GPL570	GSE63885	ftp://ftp.ncbi.nlm.nih.gov/geo/samples/GSM1559nnn/GSM1559396/	GSM1559396	301559396
585	ovary	Homo sapiens	clear	C	NA	GPL570	GSE63885	ftp://ftp.ncbi.nlm.nih.gov/geo/samples/GSM1559nnn/GSM1559395/	GSM1559395	301559395
586	ovary	Homo sapiens	clear	C	NA	GPL570	GSE63885	ftp://ftp.ncbi.nlm.nih.gov/geo/samples/GSM1559nnn/GSM1559394/	GSM1559394	301559394
587	ovary	Homo sapiens	clear	C	NA	GPL570	GSE63885	ftp://ftp.ncbi.nlm.nih.gov/geo/samples/GSM1559nnn/GSM1559393/	GSM1559393	301559393
588	ovary	Homo sapiens	clear	C	NA	GPL570	GSE63885	ftp://ftp.ncbi.nlm.nih.gov/geo/samples/GSM1559nnn/GSM1559392/	GSM1559392	301559392
589	ovary	Homo sapiens	clear	C	NA	GPL570	GSE63885	ftp://ftp.ncbi.nlm.nih.gov/geo/samples/GSM1559nnn/GSM1559391/	GSM1559391	301559391
65	ovary	Homo sapiens	clear	C	NA	GPL570	GSE29450	ftp://ftp.ncbi.nlm.nih.gov/geo/samples/GSM729nnn/GSM729043/	GSM729043	300729043
66	ovary	Homo sapiens	clear	C	NA	GPL570	GSE29450	ftp://ftp.ncbi.nlm.nih.gov/geo/samples/GSM729nnn/GSM729042/	GSM729042	300729042
67	ovary	Homo sapiens	clear	C	NA	GPL570	GSE29450	ftp://ftp.ncbi.nlm.nih.gov/geo/samples/GSM729nnn/GSM729041/	GSM729041	300729041
68	ovary	Homo sapiens	clear	C	NA	GPL570	GSE29450	ftp://ftp.ncbi.nlm.nih.gov/geo/samples/GSM729nnn/GSM729040/	GSM729040	300729040
69	ovary	Homo sapiens	clear	C	NA	GPL570	GSE29450	ftp://ftp.ncbi.nlm.nih.gov/geo/samples/GSM729nnn/GSM729039/	GSM729039	300729039
70	ovary	Homo sapiens	clear	C	NA	GPL570	GSE29450	ftp://ftp.ncbi.nlm.nih.gov/geo/samples/GSM729nnn/GSM729038/	GSM729038	300729038
71	ovary	Homo sapiens	clear	C	NA	GPL570	GSE29450	ftp://ftp.ncbi.nlm.nih.gov/geo/samples/GSM729nnn/GSM729037/	GSM729037	300729037
72	ovary	Homo sapiens	clear	C	NA	GPL570	GSE29450	ftp://ftp.ncbi.nlm.nih.gov/geo/samples/GSM729nnn/GSM729036/	GSM729036	300729036
73	ovary	Homo sapiens	clear	C	NA	GPL570	GSE29450	ftp://ftp.ncbi.nlm.nih.gov/geo/samples/GSM729nnn/GSM729035/	GSM729035	300729035
74	ovary	Homo sapiens	clear	C	NA	GPL570	GSE29450	ftp://ftp.ncbi.nlm.nih.gov/geo/samples/GSM729nnn/GSM729034/	GSM729034	300729034
31	ovary	Homo sapiens	clear	C	NA	GPL6244	GSE54807 GSE54809	ftp://ftp.ncbi.nlm.nih.gov/geo/samples/GSM1324nnn/GSM1324310/	GSM1324310	301324310
34	ovary	Homo sapiens	clear	C	NA	GPL6244	GSE54807 GSE54809	ftp://ftp.ncbi.nlm.nih.gov/geo/samples/GSM1324nnn/GSM1324307/	GSM1324307	301324307
36	ovary	Homo sapiens	clear	C	NA	GPL6244	GSE54807 GSE54809	ftp://ftp.ncbi.nlm.nih.gov/geo/samples/GSM1324nnn/GSM1324305/	GSM1324305	301324305
42	ovary	Homo sapiens	clear	C	NA	GPL6244	GSE54807 GSE54809	ftp://ftp.ncbi.nlm.nih.gov/geo/samples/GSM1324nnn/GSM1324299/	GSM1324299	301324299
43	ovary	Homo sapiens	clear	C	NA	GPL6244	GSE54807 GSE54809	ftp://ftp.ncbi.nlm.nih.gov/geo/samples/GSM1324nnn/GSM1324298/	GSM1324298	301324298
46	ovary	Homo sapiens	clear	C	NA	GPL6244	GSE54807 GSE54809	ftp://ftp.ncbi.nlm.nih.gov/geo/samples/GSM1324nnn/GSM1324295/	GSM1324295	301324295
48	ovary	Homo sapiens	clear	C	NA	GPL6244	GSE54807 GSE54809	ftp://ftp.ncbi.nlm.nih.gov/geo/samples/GSM1324nnn/GSM1324293/	GSM1324293	301324293
49	ovary	Homo sapiens	clear	C	NA	GPL6244	GSE54807 GSE54809	ftp://ftp.ncbi.nlm.nih.gov/geo/samples/GSM1324nnn/GSM1324292/	GSM1324292	301324292
50	ovary	Homo sapiens	clear	C	NA	GPL6244	GSE54807 GSE54809	ftp://ftp.ncbi.nlm.nih.gov/geo/samples/GSM1324nnn/GSM1324291/	GSM1324291	301324291
51	ovary	Homo sapiens	clear	C	NA	GPL6244	GSE54807 GSE54809	ftp://ftp.ncbi.nlm.nih.gov/geo/samples/GSM1324nnn/GSM1324290/	GSM1324290	301324290
53	ovary	Homo sapiens	clear	C	NA	GPL6244	GSE54807 GSE54809	ftp://ftp.ncbi.nlm.nih.gov/geo/samples/GSM1324nnn/GSM1324288/	GSM1324288	301324288
54	ovary	Homo sapiens	clear	C	NA	GPL6244	GSE54807 GSE54809	ftp://ftp.ncbi.nlm.nih.gov/geo/samples/GSM1324nnn/GSM1324287/	GSM1324287	301324287
999	ovary	Homo sapiens	clear	C	NA	GPL6947	GSE16570 GSE16574	ftp://ftp.ncbi.nlm.nih.gov/geo/samples/GSM416nnn/GSM416684/	GSM416684	300416684
1000	ovary	Homo sapiens	clear	C	NA	GPL6947	GSE16570 GSE16574	ftp://ftp.ncbi.nlm.nih.gov/geo/samples/GSM416nnn/GSM416683/	GSM416683	300416683
1001	ovary	Homo sapiens	clear	C	NA	GPL6947	GSE16570 GSE16574	ftp://ftp.ncbi.nlm.nih.gov/geo/samples/GSM416nnn/GSM416682/	GSM416682	300416682
1002	ovary	Homo sapiens	clear	C	NA	GPL6947	GSE16570 GSE16574	ftp://ftp.ncbi.nlm.nih.gov/geo/samples/GSM416nnn/GSM416681/	GSM416681	300416681
1003	ovary	Homo sapiens	clear	C	NA	GPL6947	GSE16570 GSE16574	ftp://ftp.ncbi.nlm.nih.gov/geo/samples/GSM416nnn/GSM416680/	GSM416680	300416680
1004	ovary	Homo sapiens	clear	C	NA	GPL6947	GSE16570 GSE16574	ftp://ftp.ncbi.nlm.nih.gov/geo/samples/GSM416nnn/GSM416679/	GSM416679	300416679
1005	ovary	Homo sapiens	clear	C	NA	GPL6947	GSE16570 GSE16574	ftp://ftp.ncbi.nlm.nih.gov/geo/samples/GSM416nnn/GSM416678/	GSM416678	300416678
1006	ovary	Homo sapiens	clear	C	NA	GPL6947	GSE16570 GSE16574	ftp://ftp.ncbi.nlm.nih.gov/geo/samples/GSM416nnn/GSM416677/	GSM416677	300416677
1007	ovary	Homo sapiens	clear	C	NA	GPL6947	GSE16570 GSE16574	ftp://ftp.ncbi.nlm.nih.gov/geo/samples/GSM416nnn/GSM416676/	GSM416676	300416676
1008	ovary	Homo sapiens	clear	C	NA	GPL6947	GSE16570 GSE16574	ftp://ftp.ncbi.nlm.nih.gov/geo/samples/GSM416nnn/GSM416675/	GSM416675	300416675
280	ovary	Homo sapiens	endometrioid	E	1	GPL570	GSE44104	ftp://ftp.ncbi.nlm.nih.gov/geo/samples/GSM1078nnn/GSM1078993/	GSM1078993	301078993
283	ovary	Homo sapiens	endometrioid	E	1	GPL570	GSE44104	ftp://ftp.ncbi.nlm.nih.gov/geo/samples/GSM1078nnn/GSM1078990/	GSM1078990	301078990
286	ovary	Homo sapiens	endometrioid	E	1	GPL570	GSE44104	ftp://ftp.ncbi.nlm.nih.gov/geo/samples/GSM1078nnn/GSM1078987/	GSM1078987	301078987
287	ovary	Homo sapiens	endometrioid	E	1	GPL570	GSE44104	ftp://ftp.ncbi.nlm.nih.gov/geo/samples/GSM1078nnn/GSM1078986/	GSM1078986	301078986
289	ovary	Homo sapiens	endometrioid	E	1	GPL570	GSE44104	ftp://ftp.ncbi.nlm.nih.gov/geo/samples/GSM1078nnn/GSM1078984/	GSM1078984	301078984
394	ovary	Homo sapiens	endometrioid	E	1	GPL96	GSE6008	ftp://ftp.ncbi.nlm.nih.gov/geo/samples/GSM139nnn/GSM139417/	GSM139417	300139417
400	ovary	Homo sapiens	endometrioid	E	1	GPL96	GSE6008	ftp://ftp.ncbi.nlm.nih.gov/geo/samples/GSM139nnn/GSM139411/	GSM139411	300139411
408	ovary	Homo sapiens	endometrioid	E	1	GPL96	GSE6008	ftp://ftp.ncbi.nlm.nih.gov/geo/samples/GSM139nnn/GSM139403/	GSM139403	300139403
417	ovary	Homo sapiens	endometrioid	E	1	GPL96	GSE6008	ftp://ftp.ncbi.nlm.nih.gov/geo/samples/GSM139nnn/GSM139394/	GSM139394	300139394
425	ovary	Homo sapiens	endometrioid	E	1	GPL96	GSE6008	ftp://ftp.ncbi.nlm.nih.gov/geo/samples/GSM139nnn/GSM139386/	GSM139386	300139386
279	ovary	Homo sapiens	endometrioid	E	2	GPL570	GSE44104	ftp://ftp.ncbi.nlm.nih.gov/geo/samples/GSM1078nnn/GSM1078994/	GSM1078994	301078994
285	ovary	Homo sapiens	endometrioid	E	2	GPL570	GSE44104	ftp://ftp.ncbi.nlm.nih.gov/geo/samples/GSM1078nnn/GSM1078988/	GSM1078988	301078988
288	ovary	Homo sapiens	endometrioid	E	2	GPL570	GSE44104	ftp://ftp.ncbi.nlm.nih.gov/geo/samples/GSM1078nnn/GSM1078985/	GSM1078985	301078985
281	ovary	Homo sapiens	endometrioid	E	3	GPL570	GSE44104	ftp://ftp.ncbi.nlm.nih.gov/geo/samples/GSM1078nnn/GSM1078992/	GSM1078992	301078992
284	ovary	Homo sapiens	endometrioid	E	3	GPL570	GSE44104	ftp://ftp.ncbi.nlm.nih.gov/geo/samples/GSM1078nnn/GSM1078989/	GSM1078989	301078989
395	ovary	Homo sapiens	endometrioid	E	3	GPL96	GSE6008	ftp://ftp.ncbi.nlm.nih.gov/geo/samples/GSM139nnn/GSM139416/	GSM139416	300139416
397	ovary	Homo sapiens	endometrioid	E	3	GPL96	GSE6008	ftp://ftp.ncbi.nlm.nih.gov/geo/samples/GSM139nnn/GSM139414/	GSM139414	300139414
398	ovary	Homo sapiens	endometrioid	E	3	GPL96	GSE6008	ftp://ftp.ncbi.nlm.nih.gov/geo/samples/GSM139nnn/GSM139413/	GSM139413	300139413
407	ovary	Homo sapiens	endometrioid	E	3	GPL96	GSE6008	ftp://ftp.ncbi.nlm.nih.gov/geo/samples/GSM139nnn/GSM139404/	GSM139404	300139404
629	ovary	Homo sapiens	endometrioid	E	3	GPL96	GSE14764	ftp://ftp.ncbi.nlm.nih.gov/geo/samples/GSM368nnn/GSM368712/	GSM368712	300368712
1180	ovary	Homo sapiens	endometrioid	E	4	GPL570	GSE55512	ftp://ftp.ncbi.nlm.nih.gov/geo/samples/GSM1338nnn/GSM1338413/	GSM1338413	301338413
282	ovary	Homo sapiens	endometrioid	E	4	GPL570	GSE44104	ftp://ftp.ncbi.nlm.nih.gov/geo/samples/GSM1078nnn/GSM1078991/	GSM1078991	301078991
413	ovary	Homo sapiens	endometrioid	E	4	GPL96	GSE6008	ftp://ftp.ncbi.nlm.nih.gov/geo/samples/GSM139nnn/GSM139398/	GSM139398	300139398
424	ovary	Homo sapiens	endometrioid	E	4	GPL96	GSE6008	ftp://ftp.ncbi.nlm.nih.gov/geo/samples/GSM139nnn/GSM139387/	GSM139387	300139387
426	ovary	Homo sapiens	endometrioid	E	4	GPL96	GSE6008	ftp://ftp.ncbi.nlm.nih.gov/geo/samples/GSM139nnn/GSM139385/	GSM139385	300139385
639	ovary	Homo sapiens	endometrioid	E	4	GPL96	GSE14764	ftp://ftp.ncbi.nlm.nih.gov/geo/samples/GSM368nnn/GSM368702/	GSM368702	300368702
994	ovary	Homo sapiens	endometrioid	E	1A	GPL570	GSE20565	ftp://ftp.ncbi.nlm.nih.gov/geo/samples/GSM516nnn/GSM516806/	GSM516806	300516806
1031	ovary	Homo sapiens	endometrioid	E	1A	GPL570	GSE20565	ftp://ftp.ncbi.nlm.nih.gov/geo/samples/GSM516nnn/GSM516769/	GSM516769	300516769
80	ovary	Homo sapiens	endometrioid	E	1A	GPL570	GSE26193	ftp://ftp.ncbi.nlm.nih.gov/geo/samples/GSM643nnn/GSM643034/	GSM643034	300643034
109	ovary	Homo sapiens	endometrioid	E	1A	GPL570	GSE26193	ftp://ftp.ncbi.nlm.nih.gov/geo/samples/GSM643nnn/GSM643005/	GSM643005	300643005
265	ovary	Homo sapiens	endometrioid	E	1A	GPL7264	GSE51088	ftp://ftp.ncbi.nlm.nih.gov/geo/samples/GSM1238nnn/GSM1238240/	GSM1238240	301238240
271	ovary	Homo sapiens	endometrioid	E	1A	GPL7264	GSE51088	ftp://ftp.ncbi.nlm.nih.gov/geo/samples/GSM1238nnn/GSM1238234/	GSM1238234	301238234
396	ovary	Homo sapiens	endometrioid	E	1A	GPL96	GSE6008	ftp://ftp.ncbi.nlm.nih.gov/geo/samples/GSM139nnn/GSM139415/	GSM139415	300139415
405	ovary	Homo sapiens	endometrioid	E	1A	GPL96	GSE6008	ftp://ftp.ncbi.nlm.nih.gov/geo/samples/GSM139nnn/GSM139406/	GSM139406	300139406
409	ovary	Homo sapiens	endometrioid	E	1A	GPL96	GSE6008	ftp://ftp.ncbi.nlm.nih.gov/geo/samples/GSM139nnn/GSM139402/	GSM139402	300139402
414	ovary	Homo sapiens	endometrioid	E	1A	GPL96	GSE6008	ftp://ftp.ncbi.nlm.nih.gov/geo/samples/GSM139nnn/GSM139397/	GSM139397	300139397
421	ovary	Homo sapiens	endometrioid	E	1A	GPL96	GSE6008	ftp://ftp.ncbi.nlm.nih.gov/geo/samples/GSM139nnn/GSM139390/	GSM139390	300139390
672	ovary	Homo sapiens	endometrioid	E	1A	GPL96	GSE14764	ftp://ftp.ncbi.nlm.nih.gov/geo/samples/GSM368nnn/GSM368669/	GSM368669	300368669
654	ovary	Homo sapiens	endometrioid	E	1B	GPL96	GSE14764	ftp://ftp.ncbi.nlm.nih.gov/geo/samples/GSM368nnn/GSM368687/	GSM368687	300368687
199	ovary	Homo sapiens	endometrioid	E	1C	GPL7264	GSE51088	ftp://ftp.ncbi.nlm.nih.gov/geo/samples/GSM1238nnn/GSM1238306/	GSM1238306	301238306
322	ovary	Homo sapiens	endometrioid	E	1C	GPL7264	GSE51088	ftp://ftp.ncbi.nlm.nih.gov/geo/samples/GSM1238nnn/GSM1238183/	GSM1238183	301238183
390	ovary	Homo sapiens	endometrioid	E	1C	GPL96	GSE6008	ftp://ftp.ncbi.nlm.nih.gov/geo/samples/GSM139nnn/GSM139421/	GSM139421	300139421
391	ovary	Homo sapiens	endometrioid	E	1C	GPL96	GSE6008	ftp://ftp.ncbi.nlm.nih.gov/geo/samples/GSM139nnn/GSM139420/	GSM139420	300139420
393	ovary	Homo sapiens	endometrioid	E	1C	GPL96	GSE6008	ftp://ftp.ncbi.nlm.nih.gov/geo/samples/GSM139nnn/GSM139418/	GSM139418	300139418
411	ovary	Homo sapiens	endometrioid	E	1C	GPL96	GSE6008	ftp://ftp.ncbi.nlm.nih.gov/geo/samples/GSM139nnn/GSM139400/	GSM139400	300139400
412	ovary	Homo sapiens	endometrioid	E	1C	GPL96	GSE6008	ftp://ftp.ncbi.nlm.nih.gov/geo/samples/GSM139nnn/GSM139399/	GSM139399	300139399
415	ovary	Homo sapiens	endometrioid	E	1C	GPL96	GSE6008	ftp://ftp.ncbi.nlm.nih.gov/geo/samples/GSM139nnn/GSM139396/	GSM139396	300139396
419	ovary	Homo sapiens	endometrioid	E	1C	GPL96	GSE6008	ftp://ftp.ncbi.nlm.nih.gov/geo/samples/GSM139nnn/GSM139392/	GSM139392	300139392
420	ovary	Homo sapiens	endometrioid	E	1C	GPL96	GSE6008	ftp://ftp.ncbi.nlm.nih.gov/geo/samples/GSM139nnn/GSM139391/	GSM139391	300139391
653	ovary	Homo sapiens	endometrioid	E	1C	GPL96	GSE14764	ftp://ftp.ncbi.nlm.nih.gov/geo/samples/GSM368nnn/GSM368688/	GSM368688	300368688
1033	ovary	Homo sapiens	endometrioid	E	2A	GPL570	GSE20565	ftp://ftp.ncbi.nlm.nih.gov/geo/samples/GSM516nnn/GSM516767/	GSM516767	300516767
111	ovary	Homo sapiens	endometrioid	E	2A	GPL570	GSE26193	ftp://ftp.ncbi.nlm.nih.gov/geo/samples/GSM643nnn/GSM643003/	GSM643003	300643003
402	ovary	Homo sapiens	endometrioid	E	2A	GPL96	GSE6008	ftp://ftp.ncbi.nlm.nih.gov/geo/samples/GSM139nnn/GSM139409/	GSM139409	300139409
406	ovary	Homo sapiens	endometrioid	E	2A	GPL96	GSE6008	ftp://ftp.ncbi.nlm.nih.gov/geo/samples/GSM139nnn/GSM139405/	GSM139405	300139405
423	ovary	Homo sapiens	endometrioid	E	2A	GPL96	GSE6008	ftp://ftp.ncbi.nlm.nih.gov/geo/samples/GSM139nnn/GSM139388/	GSM139388	300139388
1121	ovary	Homo sapiens	endometrioid	E	2B	GPL570	GSE20565	ftp://ftp.ncbi.nlm.nih.gov/geo/samples/GSM516nnn/GSM516679/	GSM516679	300516679
180	ovary	Homo sapiens	endometrioid	E	2B	GPL570	GSE26193	ftp://ftp.ncbi.nlm.nih.gov/geo/samples/GSM642nnn/GSM642934/	GSM642934	300642934
410	ovary	Homo sapiens	endometrioid	E	2B	GPL96	GSE6008	ftp://ftp.ncbi.nlm.nih.gov/geo/samples/GSM139nnn/GSM139401/	GSM139401	300139401
91	ovary	Homo sapiens	endometrioid	E	2C	GPL570	GSE26193	ftp://ftp.ncbi.nlm.nih.gov/geo/samples/GSM643nnn/GSM643023/	GSM643023	300643023
275	ovary	Homo sapiens	endometrioid	E	2C	GPL7264	GSE51088	ftp://ftp.ncbi.nlm.nih.gov/geo/samples/GSM1238nnn/GSM1238230/	GSM1238230	301238230
403	ovary	Homo sapiens	endometrioid	E	2C	GPL96	GSE6008	ftp://ftp.ncbi.nlm.nih.gov/geo/samples/GSM139nnn/GSM139408/	GSM139408	300139408
201	ovary	Homo sapiens	endometrioid	E	3B	GPL570	GSE30161	ftp://ftp.ncbi.nlm.nih.gov/geo/samples/GSM746nnn/GSM746901/	GSM746901	300746901
301	ovary	Homo sapiens	endometrioid	E	3B	GPL7264	GSE51088	ftp://ftp.ncbi.nlm.nih.gov/geo/samples/GSM1238nnn/GSM1238204/	GSM1238204	301238204
628	ovary	Homo sapiens	endometrioid	E	3C	GPL570	GSE63885	ftp://ftp.ncbi.nlm.nih.gov/geo/samples/GSM1559nnn/GSM1559352/	GSM1559352	301559352
1019	ovary	Homo sapiens	endometrioid	E	3C	GPL570	GSE20565	ftp://ftp.ncbi.nlm.nih.gov/geo/samples/GSM516nnn/GSM516781/	GSM516781	300516781
1098	ovary	Homo sapiens	endometrioid	E	3C	GPL570	GSE20565	ftp://ftp.ncbi.nlm.nih.gov/geo/samples/GSM516nnn/GSM516702/	GSM516702	300516702
101	ovary	Homo sapiens	endometrioid	E	3C	GPL570	GSE26193	ftp://ftp.ncbi.nlm.nih.gov/geo/samples/GSM643nnn/GSM643013/	GSM643013	300643013
162	ovary	Homo sapiens	endometrioid	E	3C	GPL570	GSE26193	ftp://ftp.ncbi.nlm.nih.gov/geo/samples/GSM642nnn/GSM642952/	GSM642952	300642952
164	ovary	Homo sapiens	endometrioid	E	3C	GPL570	GSE26193	ftp://ftp.ncbi.nlm.nih.gov/geo/samples/GSM642nnn/GSM642950/	GSM642950	300642950
311	ovary	Homo sapiens	endometrioid	E	3C	GPL7264	GSE51088	ftp://ftp.ncbi.nlm.nih.gov/geo/samples/GSM1238nnn/GSM1238194/	GSM1238194	301238194
392	ovary	Homo sapiens	endometrioid	E	3C	GPL96	GSE6008	ftp://ftp.ncbi.nlm.nih.gov/geo/samples/GSM139nnn/GSM139419/	GSM139419	300139419
399	ovary	Homo sapiens	endometrioid	E	3C	GPL96	GSE6008	ftp://ftp.ncbi.nlm.nih.gov/geo/samples/GSM139nnn/GSM139412/	GSM139412	300139412
401	ovary	Homo sapiens	endometrioid	E	3C	GPL96	GSE6008	ftp://ftp.ncbi.nlm.nih.gov/geo/samples/GSM139nnn/GSM139410/	GSM139410	300139410
404	ovary	Homo sapiens	endometrioid	E	3C	GPL96	GSE6008	ftp://ftp.ncbi.nlm.nih.gov/geo/samples/GSM139nnn/GSM139407/	GSM139407	300139407
418	ovary	Homo sapiens	endometrioid	E	3C	GPL96	GSE6008	ftp://ftp.ncbi.nlm.nih.gov/geo/samples/GSM139nnn/GSM139393/	GSM139393	300139393
422	ovary	Homo sapiens	endometrioid	E	3C	GPL96	GSE6008	ftp://ftp.ncbi.nlm.nih.gov/geo/samples/GSM139nnn/GSM139389/	GSM139389	300139389
669	ovary	Homo sapiens	endometrioid	E	3C	GPL96	GSE14764	ftp://ftp.ncbi.nlm.nih.gov/geo/samples/GSM368nnn/GSM368672/	GSM368672	300368672
416	ovary	Homo sapiens	endometrioid	E	C	GPL96	GSE6008	ftp://ftp.ncbi.nlm.nih.gov/geo/samples/GSM139nnn/GSM139395/	GSM139395	300139395
590	ovary	Homo sapiens	endometrioid	E	NA	GPL570	GSE63885	ftp://ftp.ncbi.nlm.nih.gov/geo/samples/GSM1559nnn/GSM1559390/	GSM1559390	301559390
592	ovary	Homo sapiens	endometrioid	E	NA	GPL570	GSE63885	ftp://ftp.ncbi.nlm.nih.gov/geo/samples/GSM1559nnn/GSM1559388/	GSM1559388	301559388
593	ovary	Homo sapiens	endometrioid	E	NA	GPL570	GSE63885	ftp://ftp.ncbi.nlm.nih.gov/geo/samples/GSM1559nnn/GSM1559387/	GSM1559387	301559387
594	ovary	Homo sapiens	endometrioid	E	NA	GPL570	GSE63885	ftp://ftp.ncbi.nlm.nih.gov/geo/samples/GSM1559nnn/GSM1559386/	GSM1559386	301559386
595	ovary	Homo sapiens	endometrioid	E	NA	GPL570	GSE63885	ftp://ftp.ncbi.nlm.nih.gov/geo/samples/GSM1559nnn/GSM1559385/	GSM1559385	301559385
596	ovary	Homo sapiens	endometrioid	E	NA	GPL570	GSE63885	ftp://ftp.ncbi.nlm.nih.gov/geo/samples/GSM1559nnn/GSM1559384/	GSM1559384	301559384
597	ovary	Homo sapiens	endometrioid	E	NA	GPL570	GSE63885	ftp://ftp.ncbi.nlm.nih.gov/geo/samples/GSM1559nnn/GSM1559383/	GSM1559383	301559383
598	ovary	Homo sapiens	endometrioid	E	NA	GPL570	GSE63885	ftp://ftp.ncbi.nlm.nih.gov/geo/samples/GSM1559nnn/GSM1559382/	GSM1559382	301559382
599	ovary	Homo sapiens	endometrioid	E	NA	GPL570	GSE63885	ftp://ftp.ncbi.nlm.nih.gov/geo/samples/GSM1559nnn/GSM1559381/	GSM1559381	301559381
600	ovary	Homo sapiens	endometrioid	E	NA	GPL570	GSE63885	ftp://ftp.ncbi.nlm.nih.gov/geo/samples/GSM1559nnn/GSM1559380/	GSM1559380	301559380
601	ovary	Homo sapiens	endometrioid	E	NA	GPL570	GSE63885	ftp://ftp.ncbi.nlm.nih.gov/geo/samples/GSM1559nnn/GSM1559379/	GSM1559379	301559379
159	ovary	Homo sapiens	endometrioid	E	NA	GPL570	GSE25427 GSE25429	ftp://ftp.ncbi.nlm.nih.gov/geo/samples/GSM624nnn/GSM624152/	GSM624152	300624152
107	ovary	Homo sapiens	normal	N	NA	GPL570	GSE12034 Dataset	ftp://ftp.ncbi.nlm.nih.gov/geo/samples/GSM304nnn/GSM304262/	GSM304262	300304262
108	ovary	Homo sapiens	normal	N	NA	GPL570	GSE12034 Dataset	ftp://ftp.ncbi.nlm.nih.gov/geo/samples/GSM304nnn/GSM304261/	GSM304261	300304261
109	ovary	Homo sapiens	normal	N	NA	GPL570	GSE12034 Dataset	ftp://ftp.ncbi.nlm.nih.gov/geo/samples/GSM304nnn/GSM304260/	GSM304260	300304260
117	ovary	Homo sapiens	normal	N	NA	GPL570	GSE34526	ftp://ftp.ncbi.nlm.nih.gov/geo/samples/GSM850nnn/GSM850529/	GSM850529	300850529
118	ovary	Homo sapiens	normal	N	NA	GPL570	GSE34527	ftp://ftp.ncbi.nlm.nih.gov/geo/samples/GSM850nnn/GSM850528/	GSM850528	300850528
119	ovary	Homo sapiens	normal	N	NA	GPL570	GSE34528	ftp://ftp.ncbi.nlm.nih.gov/geo/samples/GSM850nnn/GSM850527/	GSM850527	300850527
120	ovary	Homo sapiens	normal	N	NA	GPL570	GSE36668	ftp://ftp.ncbi.nlm.nih.gov/geo/samples/GSM898nnn/GSM898308/	GSM898308	300898308
121	ovary	Homo sapiens	normal	N	NA	GPL570	GSE36668	ftp://ftp.ncbi.nlm.nih.gov/geo/samples/GSM898nnn/GSM898307/	GSM898307	300898307
122	ovary	Homo sapiens	normal	N	NA	GPL570	GSE36668	ftp://ftp.ncbi.nlm.nih.gov/geo/samples/GSM898nnn/GSM898306/	GSM898306	300898306
123	ovary	Homo sapiens	normal	N	NA	GPL570	GSE36668	ftp://ftp.ncbi.nlm.nih.gov/geo/samples/GSM898nnn/GSM898305/	GSM898305	300898305
144	ovary	Homo sapiens	normal	N	NA	GPL570	GSE14407	ftp://ftp.ncbi.nlm.nih.gov/geo/samples/GSM359nnn/GSM359983/	GSM359983	300359983
145	ovary	Homo sapiens	normal	N	NA	GPL570	GSE14407	ftp://ftp.ncbi.nlm.nih.gov/geo/samples/GSM359nnn/GSM359982/	GSM359982	300359982
146	ovary	Homo sapiens	normal	N	NA	GPL570	GSE14407	ftp://ftp.ncbi.nlm.nih.gov/geo/samples/GSM359nnn/GSM359981/	GSM359981	300359981
147	ovary	Homo sapiens	normal	N	NA	GPL570	GSE14407	ftp://ftp.ncbi.nlm.nih.gov/geo/samples/GSM359nnn/GSM359980/	GSM359980	300359980
148	ovary	Homo sapiens	normal	N	NA	GPL570	GSE14407	ftp://ftp.ncbi.nlm.nih.gov/geo/samples/GSM359nnn/GSM359979/	GSM359979	300359979
149	ovary	Homo sapiens	normal	N	NA	GPL570	GSE14407	ftp://ftp.ncbi.nlm.nih.gov/geo/samples/GSM359nnn/GSM359978/	GSM359978	300359978
150	ovary	Homo sapiens	normal	N	NA	GPL570	GSE14407	ftp://ftp.ncbi.nlm.nih.gov/geo/samples/GSM359nnn/GSM359977/	GSM359977	300359977
151	ovary	Homo sapiens	normal	N	NA	GPL570	GSE14407	ftp://ftp.ncbi.nlm.nih.gov/geo/samples/GSM359nnn/GSM359976/	GSM359976	300359976
152	ovary	Homo sapiens	normal	N	NA	GPL570	GSE14407	ftp://ftp.ncbi.nlm.nih.gov/geo/samples/GSM359nnn/GSM359975/	GSM359975	300359975
153	ovary	Homo sapiens	normal	N	NA	GPL570	GSE14407	ftp://ftp.ncbi.nlm.nih.gov/geo/samples/GSM359nnn/GSM359974/	GSM359974	300359974
154	ovary	Homo sapiens	normal	N	NA	GPL570	GSE14407	ftp://ftp.ncbi.nlm.nih.gov/geo/samples/GSM359nnn/GSM359973/	GSM359973	300359973
155	ovary	Homo sapiens	normal	N	NA	GPL570	GSE14407	ftp://ftp.ncbi.nlm.nih.gov/geo/samples/GSM359nnn/GSM359972/	GSM359972	300359972
162	ovary	Homo sapiens	normal	N	NA	GPL570	GSE19383	ftp://ftp.ncbi.nlm.nih.gov/geo/samples/GSM481nnn/GSM481013/	GSM481013	300481013
163	ovary	Homo sapiens	normal	N	NA	GPL570	GSE19383	ftp://ftp.ncbi.nlm.nih.gov/geo/samples/GSM481nnn/GSM481012/	GSM481012	300481012
164	ovary	Homo sapiens	normal	N	NA	GPL570	GSE19383	ftp://ftp.ncbi.nlm.nih.gov/geo/samples/GSM481nnn/GSM481011/	GSM481011	300481011
165	ovary	Homo sapiens	normal	N	NA	GPL570	GSE19383	ftp://ftp.ncbi.nlm.nih.gov/geo/samples/GSM481nnn/GSM481010/	GSM481010	300481010
166	ovary	Homo sapiens	normal	N	NA	GPL570	GSE19383	ftp://ftp.ncbi.nlm.nih.gov/geo/samples/GSM481nnn/GSM481009/	GSM481009	300481009
167	ovary	Homo sapiens	normal	N	NA	GPL570	GSE19383	ftp://ftp.ncbi.nlm.nih.gov/geo/samples/GSM481nnn/GSM481008/	GSM481008	300481008
238	ovary	Homo sapiens	normal	N	NA	GPL570	GSE18520 GSE18521	ftp://ftp.ncbi.nlm.nih.gov/geo/samples/GSM462nnn/GSM462652/	GSM462652	300462652
239	ovary	Homo sapiens	normal	N	NA	GPL570	GSE18520 GSE18521	ftp://ftp.ncbi.nlm.nih.gov/geo/samples/GSM462nnn/GSM462651/	GSM462651	300462651
240	ovary	Homo sapiens	normal	N	NA	GPL570	GSE18520 GSE18521	ftp://ftp.ncbi.nlm.nih.gov/geo/samples/GSM462nnn/GSM462650/	GSM462650	300462650
241	ovary	Homo sapiens	normal	N	NA	GPL570	GSE18520 GSE18521	ftp://ftp.ncbi.nlm.nih.gov/geo/samples/GSM462nnn/GSM462649/	GSM462649	300462649
242	ovary	Homo sapiens	normal	N	NA	GPL570	GSE18520 GSE18521	ftp://ftp.ncbi.nlm.nih.gov/geo/samples/GSM462nnn/GSM462648/	GSM462648	300462648
243	ovary	Homo sapiens	normal	N	NA	GPL570	GSE18520 GSE18521	ftp://ftp.ncbi.nlm.nih.gov/geo/samples/GSM462nnn/GSM462647/	GSM462647	300462647
244	ovary	Homo sapiens	normal	N	NA	GPL570	GSE18520 GSE18521	ftp://ftp.ncbi.nlm.nih.gov/geo/samples/GSM462nnn/GSM462646/	GSM462646	300462646
245	ovary	Homo sapiens	normal	N	NA	GPL570	GSE18520 GSE18521	ftp://ftp.ncbi.nlm.nih.gov/geo/samples/GSM462nnn/GSM462645/	GSM462645	300462645
246	ovary	Homo sapiens	normal	N	NA	GPL570	GSE18520 GSE18521	ftp://ftp.ncbi.nlm.nih.gov/geo/samples/GSM462nnn/GSM462644/	GSM462644	300462644
247	ovary	Homo sapiens	normal	N	NA	GPL570	GSE18520 GSE18521	ftp://ftp.ncbi.nlm.nih.gov/geo/samples/GSM462nnn/GSM462643/	GSM462643	300462643
567	ovary	Homo sapiens	normal	N	NA	GPL570	GSE7307	ftp://ftp.ncbi.nlm.nih.gov/geo/samples/GSM176nnn/GSM176318/	GSM176318	300176318
648	ovary	Homo sapiens	normal	N	NA	GPL570	GSE7307	ftp://ftp.ncbi.nlm.nih.gov/geo/samples/GSM176nnn/GSM176237/	GSM176237	300176237
731	ovary	Homo sapiens	normal	N	NA	GPL570	GSE7307	ftp://ftp.ncbi.nlm.nih.gov/geo/samples/GSM176nnn/GSM176136/	GSM176136	300176136
736	ovary	Homo sapiens	normal	N	NA	GPL570	GSE7307	ftp://ftp.ncbi.nlm.nih.gov/geo/samples/GSM176nnn/GSM176131/	GSM176131	300176131
1077	ovary	Homo sapiens	normal	N	NA	GPL570	GSE7307	ftp://ftp.ncbi.nlm.nih.gov/geo/samples/GSM175nnn/GSM175789/	GSM175789	300175789
1923	ovary	Homo sapiens	normal	N	NA	GPL570	GSE23391 GSE23392	ftp://ftp.ncbi.nlm.nih.gov/geo/samples/GSM573nnn/GSM573685/	GSM573685	300573685
1924	ovary	Homo sapiens	normal	N	NA	GPL570	GSE23391 GSE23392	ftp://ftp.ncbi.nlm.nih.gov/geo/samples/GSM573nnn/GSM573684/	GSM573684	300573684
1925	ovary	Homo sapiens	normal	N	NA	GPL570	GSE23391 GSE23392	ftp://ftp.ncbi.nlm.nih.gov/geo/samples/GSM573nnn/GSM573683/	GSM573683	300573683
1926	ovary	Homo sapiens	normal	N	NA	GPL570	GSE23391 GSE23392	ftp://ftp.ncbi.nlm.nih.gov/geo/samples/GSM573nnn/GSM573682/	GSM573682	300573682
1927	ovary	Homo sapiens	normal	N	NA	GPL570	GSE23391 GSE23392	ftp://ftp.ncbi.nlm.nih.gov/geo/samples/GSM573nnn/GSM573681/	GSM573681	300573681
2060	ovary	Homo sapiens	normal	N	NA	GPL570	GSE52037 GSE52460	ftp://ftp.ncbi.nlm.nih.gov/geo/samples/GSM1257nnn/GSM1257889/	GSM1257889	301257889
2061	ovary	Homo sapiens	normal	N	NA	GPL570	GSE52037 GSE52460	ftp://ftp.ncbi.nlm.nih.gov/geo/samples/GSM1257nnn/GSM1257888/	GSM1257888	301257888
2062	ovary	Homo sapiens	normal	N	NA	GPL570	GSE52037 GSE52460	ftp://ftp.ncbi.nlm.nih.gov/geo/samples/GSM1257nnn/GSM1257887/	GSM1257887	301257887
2063	ovary	Homo sapiens	normal	N	NA	GPL570	GSE52037 GSE52460	ftp://ftp.ncbi.nlm.nih.gov/geo/samples/GSM1257nnn/GSM1257886/	GSM1257886	301257886
2064	ovary	Homo sapiens	normal	N	NA	GPL570	GSE52037 GSE52460	ftp://ftp.ncbi.nlm.nih.gov/geo/samples/GSM1257nnn/GSM1257885/	GSM1257885	301257885
2065	ovary	Homo sapiens	normal	N	NA	GPL570	GSE52037 GSE52460	ftp://ftp.ncbi.nlm.nih.gov/geo/samples/GSM1257nnn/GSM1257884/	GSM1257884	301257884
2066	ovary	Homo sapiens	normal	N	NA	GPL570	GSE52037 GSE52460	ftp://ftp.ncbi.nlm.nih.gov/geo/samples/GSM1257nnn/GSM1257883/	GSM1257883	301257883
2067	ovary	Homo sapiens	normal	N	NA	GPL570	GSE52037 GSE52460	ftp://ftp.ncbi.nlm.nih.gov/geo/samples/GSM1257nnn/GSM1257882/	GSM1257882	301257882
2068	ovary	Homo sapiens	normal	N	NA	GPL570	GSE52037 GSE52460	ftp://ftp.ncbi.nlm.nih.gov/geo/samples/GSM1257nnn/GSM1257881/	GSM1257881	301257881
2069	ovary	Homo sapiens	normal	N	NA	GPL570	GSE52037 GSE52460	ftp://ftp.ncbi.nlm.nih.gov/geo/samples/GSM1257nnn/GSM1257880/	GSM1257880	301257880
2	ovary	Homo sapiens	normal	N	NA	GPL570	GSE27651	ftp://ftp.ncbi.nlm.nih.gov/geo/samples/GSM372nnn/GSM372263/	GSM372263	300372263
3	ovary	Homo sapiens	normal	N	NA	GPL570	GSE27651	ftp://ftp.ncbi.nlm.nih.gov/geo/samples/GSM372nnn/GSM372262/	GSM372262	300372262
4	ovary	Homo sapiens	normal	N	NA	GPL570	GSE27651	ftp://ftp.ncbi.nlm.nih.gov/geo/samples/GSM372nnn/GSM372261/	GSM372261	300372261
5	ovary	Homo sapiens	normal	N	NA	GPL570	GSE27651	ftp://ftp.ncbi.nlm.nih.gov/geo/samples/GSM372nnn/GSM372260/	GSM372260	300372260
6	ovary	Homo sapiens	normal	N	NA	GPL570	GSE27651	ftp://ftp.ncbi.nlm.nih.gov/geo/samples/GSM372nnn/GSM372259/	GSM372259	300372259
7	ovary	Homo sapiens	normal	N	NA	GPL570	GSE27651	ftp://ftp.ncbi.nlm.nih.gov/geo/samples/GSM372nnn/GSM372258/	GSM372258	300372258
148	ovary	Homo sapiens	normal	N	NA	GPL570	GSE25427 GSE25429	ftp://ftp.ncbi.nlm.nih.gov/geo/samples/GSM624nnn/GSM624163/	GSM624163	300624163
149	ovary	Homo sapiens	normal	N	NA	GPL570	GSE25427 GSE25429	ftp://ftp.ncbi.nlm.nih.gov/geo/samples/GSM624nnn/GSM624162/	GSM624162	300624162
165	ovary	Homo sapiens	normal	N	NA	GPL570	GSE25427 GSE25429	ftp://ftp.ncbi.nlm.nih.gov/geo/samples/GSM624nnn/GSM624146/	GSM624146	300624146
166	ovary	Homo sapiens	normal	N	NA	GPL570	GSE25427 GSE25429	ftp://ftp.ncbi.nlm.nih.gov/geo/samples/GSM624nnn/GSM624145/	GSM624145	300624145
1263	ovary	Homo sapiens	normal	N	NA	GPL570	GSE14001	ftp://ftp.ncbi.nlm.nih.gov/geo/samples/GSM351nnn/GSM351320/	GSM351320	300351320
1264	ovary	Homo sapiens	normal	N	NA	GPL570	GSE14001	ftp://ftp.ncbi.nlm.nih.gov/geo/samples/GSM351nnn/GSM351318/	GSM351318	300351318
932	ovary	Homo sapiens	normal	N	NA	GPL570	GSE40266	ftp://ftp.ncbi.nlm.nih.gov/geo/samples/GSM989nnn/GSM989499/	GSM989499	300989499
933	ovary	Homo sapiens	normal	N	NA	GPL570	GSE40266	ftp://ftp.ncbi.nlm.nih.gov/geo/samples/GSM989nnn/GSM989496/	GSM989496	300989496
934	ovary	Homo sapiens	normal	N	NA	GPL570	GSE40266	ftp://ftp.ncbi.nlm.nih.gov/geo/samples/GSM989nnn/GSM989494/	GSM989494	300989494
935	ovary	Homo sapiens	normal	N	NA	GPL570	GSE40266	ftp://ftp.ncbi.nlm.nih.gov/geo/samples/GSM989nnn/GSM989492/	GSM989492	300989492
936	ovary	Homo sapiens	normal	N	NA	GPL570	GSE40266	ftp://ftp.ncbi.nlm.nih.gov/geo/samples/GSM989nnn/GSM989490/	GSM989490	300989490
937	ovary	Homo sapiens	normal	N	NA	GPL570	GSE40266	ftp://ftp.ncbi.nlm.nih.gov/geo/samples/GSM989nnn/GSM989488/	GSM989488	300989488
938	ovary	Homo sapiens	normal	N	NA	GPL570	GSE40266	ftp://ftp.ncbi.nlm.nih.gov/geo/samples/GSM989nnn/GSM989485/	GSM989485	300989485
939	ovary	Homo sapiens	normal	N	NA	GPL570	GSE40266	ftp://ftp.ncbi.nlm.nih.gov/geo/samples/GSM989nnn/GSM989483/	GSM989483	300989483
940	ovary	Homo sapiens	normal	N	NA	GPL570	GSE40266	ftp://ftp.ncbi.nlm.nih.gov/geo/samples/GSM989nnn/GSM989481/	GSM989481	300989481
1226	ovary	Homo sapiens	normal	N	NA	GPL570	GSE15578	ftp://ftp.ncbi.nlm.nih.gov/geo/samples/GSM389nnn/GSM389794/	GSM389794	300389794
1229	ovary	Homo sapiens	normal	N	NA	GPL570	GSE15578	ftp://ftp.ncbi.nlm.nih.gov/geo/samples/GSM389nnn/GSM389791/	GSM389791	300389791
1230	ovary	Homo sapiens	normal	N	NA	GPL570	GSE15578	ftp://ftp.ncbi.nlm.nih.gov/geo/samples/GSM389nnn/GSM389790/	GSM389790	300389790
1231	ovary	Homo sapiens	normal	N	NA	GPL570	GSE15578	ftp://ftp.ncbi.nlm.nih.gov/geo/samples/GSM389nnn/GSM389789/	GSM389789	300389789
1237	ovary	Homo sapiens	normal	N	NA	GPL570	GSE15578	ftp://ftp.ncbi.nlm.nih.gov/geo/samples/GSM389nnn/GSM389783/	GSM389783	300389783
1238	ovary	Homo sapiens	normal	N	NA	GPL570	GSE15578	ftp://ftp.ncbi.nlm.nih.gov/geo/samples/GSM389nnn/GSM389782/	GSM389782	300389782
55	ovary	Homo sapiens	normal	N	NA	GPL570	GSE29450	ftp://ftp.ncbi.nlm.nih.gov/geo/samples/GSM729nnn/GSM729053/	GSM729053	300729053
56	ovary	Homo sapiens	normal	N	NA	GPL570	GSE29450	ftp://ftp.ncbi.nlm.nih.gov/geo/samples/GSM729nnn/GSM729052/	GSM729052	300729052
57	ovary	Homo sapiens	normal	N	NA	GPL570	GSE29450	ftp://ftp.ncbi.nlm.nih.gov/geo/samples/GSM729nnn/GSM729051/	GSM729051	300729051
58	ovary	Homo sapiens	normal	N	NA	GPL570	GSE29450	ftp://ftp.ncbi.nlm.nih.gov/geo/samples/GSM729nnn/GSM729050/	GSM729050	300729050
59	ovary	Homo sapiens	normal	N	NA	GPL570	GSE29450	ftp://ftp.ncbi.nlm.nih.gov/geo/samples/GSM729nnn/GSM729049/	GSM729049	300729049
60	ovary	Homo sapiens	normal	N	NA	GPL570	GSE29450	ftp://ftp.ncbi.nlm.nih.gov/geo/samples/GSM729nnn/GSM729048/	GSM729048	300729048
61	ovary	Homo sapiens	normal	N	NA	GPL570	GSE29450	ftp://ftp.ncbi.nlm.nih.gov/geo/samples/GSM729nnn/GSM729047/	GSM729047	300729047
62	ovary	Homo sapiens	normal	N	NA	GPL570	GSE29450	ftp://ftp.ncbi.nlm.nih.gov/geo/samples/GSM729nnn/GSM729046/	GSM729046	300729046
63	ovary	Homo sapiens	normal	N	NA	GPL570	GSE29450	ftp://ftp.ncbi.nlm.nih.gov/geo/samples/GSM729nnn/GSM729045/	GSM729045	300729045
64	ovary	Homo sapiens	normal	N	NA	GPL570	GSE29450	ftp://ftp.ncbi.nlm.nih.gov/geo/samples/GSM729nnn/GSM729044/	GSM729044	300729044
1009	ovary	Homo sapiens	normal	N	NA	GPL6947	GSE16570 GSE16574	ftp://ftp.ncbi.nlm.nih.gov/geo/samples/GSM416nnn/GSM416674/	GSM416674	300416674
1010	ovary	Homo sapiens	normal	N	NA	GPL6947	GSE16570 GSE16574	ftp://ftp.ncbi.nlm.nih.gov/geo/samples/GSM416nnn/GSM416673/	GSM416673	300416673
1011	ovary	Homo sapiens	normal	N	NA	GPL6947	GSE16570 GSE16574	ftp://ftp.ncbi.nlm.nih.gov/geo/samples/GSM416nnn/GSM416672/	GSM416672	300416672
1012	ovary	Homo sapiens	normal	N	NA	GPL6947	GSE16570 GSE16574	ftp://ftp.ncbi.nlm.nih.gov/geo/samples/GSM416nnn/GSM416671/	GSM416671	300416671
1013	ovary	Homo sapiens	normal	N	NA	GPL6947	GSE16570 GSE16574	ftp://ftp.ncbi.nlm.nih.gov/geo/samples/GSM416nnn/GSM416670/	GSM416670	300416670
1014	ovary	Homo sapiens	normal	N	NA	GPL6947	GSE16570 GSE16574	ftp://ftp.ncbi.nlm.nih.gov/geo/samples/GSM416nnn/GSM416669/	GSM416669	300416669
196	ovary	Homo sapiens	normal	N	NA	GPL7264	GSE51088	ftp://ftp.ncbi.nlm.nih.gov/geo/samples/GSM1238nnn/GSM1238309/	GSM1238309	301238309
206	ovary	Homo sapiens	normal	N	NA	GPL7264	GSE51088	ftp://ftp.ncbi.nlm.nih.gov/geo/samples/GSM1238nnn/GSM1238299/	GSM1238299	301238299
225	ovary	Homo sapiens	normal	N	NA	GPL7264	GSE51088	ftp://ftp.ncbi.nlm.nih.gov/geo/samples/GSM1238nnn/GSM1238280/	GSM1238280	301238280
231	ovary	Homo sapiens	normal	N	NA	GPL7264	GSE51088	ftp://ftp.ncbi.nlm.nih.gov/geo/samples/GSM1238nnn/GSM1238274/	GSM1238274	301238274
234	ovary	Homo sapiens	normal	N	NA	GPL7264	GSE51088	ftp://ftp.ncbi.nlm.nih.gov/geo/samples/GSM1238nnn/GSM1238271/	GSM1238271	301238271
239	ovary	Homo sapiens	normal	N	NA	GPL7264	GSE51088	ftp://ftp.ncbi.nlm.nih.gov/geo/samples/GSM1238nnn/GSM1238266/	GSM1238266	301238266
240	ovary	Homo sapiens	normal	N	NA	GPL7264	GSE51088	ftp://ftp.ncbi.nlm.nih.gov/geo/samples/GSM1238nnn/GSM1238265/	GSM1238265	301238265
251	ovary	Homo sapiens	normal	N	NA	GPL7264	GSE51088	ftp://ftp.ncbi.nlm.nih.gov/geo/samples/GSM1238nnn/GSM1238254/	GSM1238254	301238254
257	ovary	Homo sapiens	normal	N	NA	GPL7264	GSE51088	ftp://ftp.ncbi.nlm.nih.gov/geo/samples/GSM1238nnn/GSM1238248/	GSM1238248	301238248
258	ovary	Homo sapiens	normal	N	NA	GPL7264	GSE51088	ftp://ftp.ncbi.nlm.nih.gov/geo/samples/GSM1238nnn/GSM1238247/	GSM1238247	301238247
318	ovary	Homo sapiens	normal	N	NA	GPL7264	GSE51088	ftp://ftp.ncbi.nlm.nih.gov/geo/samples/GSM1238nnn/GSM1238187/	GSM1238187	301238187
320	ovary	Homo sapiens	normal	N	NA	GPL7264	GSE51088	ftp://ftp.ncbi.nlm.nih.gov/geo/samples/GSM1238nnn/GSM1238185/	GSM1238185	301238185
328	ovary	Homo sapiens	normal	N	NA	GPL7264	GSE51088	ftp://ftp.ncbi.nlm.nih.gov/geo/samples/GSM1238nnn/GSM1238177/	GSM1238177	301238177
335	ovary	Homo sapiens	normal	N	NA	GPL7264	GSE51088	ftp://ftp.ncbi.nlm.nih.gov/geo/samples/GSM1238nnn/GSM1238170/	GSM1238170	301238170
348	ovary	Homo sapiens	normal	N	NA	GPL7264	GSE51088	ftp://ftp.ncbi.nlm.nih.gov/geo/samples/GSM1238nnn/GSM1238157/	GSM1238157	301238157
1957	ovary	Homo sapiens	normal	N	NA	GPL96	GSE34405	ftp://ftp.ncbi.nlm.nih.gov/geo/samples/GSM848nnn/GSM848595/	GSM848595	300848595
1958	ovary	Homo sapiens	normal	N	NA	GPL96	GSE34405	ftp://ftp.ncbi.nlm.nih.gov/geo/samples/GSM848nnn/GSM848594/	GSM848594	300848594
1959	ovary	Homo sapiens	normal	N	NA	GPL96	GSE34405	ftp://ftp.ncbi.nlm.nih.gov/geo/samples/GSM848nnn/GSM848593/	GSM848593	300848593
2095	ovary	Homo sapiens	normal	N	NA	GPL96	GSE18155	ftp://ftp.ncbi.nlm.nih.gov/geo/samples/GSM453nnn/GSM453866/	GSM453866	300453866
2096	ovary	Homo sapiens	normal	N	NA	GPL96	GSE18155	ftp://ftp.ncbi.nlm.nih.gov/geo/samples/GSM453nnn/GSM453865/	GSM453865	300453865
2097	ovary	Homo sapiens	normal	N	NA	GPL96	GSE18155	ftp://ftp.ncbi.nlm.nih.gov/geo/samples/GSM453nnn/GSM453864/	GSM453864	300453864
1216	ovary	Homo sapiens	normal	N	NA	GPL96	GSE26712	ftp://ftp.ncbi.nlm.nih.gov/geo/samples/GSM657nnn/GSM657528/	GSM657528	300657528
1217	ovary	Homo sapiens	normal	N	NA	GPL96	GSE26712	ftp://ftp.ncbi.nlm.nih.gov/geo/samples/GSM657nnn/GSM657527/	GSM657527	300657527
1218	ovary	Homo sapiens	normal	N	NA	GPL96	GSE26712	ftp://ftp.ncbi.nlm.nih.gov/geo/samples/GSM657nnn/GSM657526/	GSM657526	300657526
1219	ovary	Homo sapiens	normal	N	NA	GPL96	GSE26712	ftp://ftp.ncbi.nlm.nih.gov/geo/samples/GSM657nnn/GSM657525/	GSM657525	300657525
1220	ovary	Homo sapiens	normal	N	NA	GPL96	GSE26712	ftp://ftp.ncbi.nlm.nih.gov/geo/samples/GSM657nnn/GSM657524/	GSM657524	300657524
1221	ovary	Homo sapiens	normal	N	NA	GPL96	GSE26712	ftp://ftp.ncbi.nlm.nih.gov/geo/samples/GSM657nnn/GSM657523/	GSM657523	300657523
1222	ovary	Homo sapiens	normal	N	NA	GPL96	GSE26712	ftp://ftp.ncbi.nlm.nih.gov/geo/samples/GSM657nnn/GSM657522/	GSM657522	300657522
1223	ovary	Homo sapiens	normal	N	NA	GPL96	GSE26712	ftp://ftp.ncbi.nlm.nih.gov/geo/samples/GSM657nnn/GSM657521/	GSM657521	300657521
1224	ovary	Homo sapiens	normal	N	NA	GPL96	GSE26712	ftp://ftp.ncbi.nlm.nih.gov/geo/samples/GSM657nnn/GSM657520/	GSM657520	300657520
1225	ovary	Homo sapiens	normal	N	NA	GPL96	GSE26712	ftp://ftp.ncbi.nlm.nih.gov/geo/samples/GSM657nnn/GSM657519/	GSM657519	300657519
332	ovary	Homo sapiens	normal	N	NA	GPL96	GSE6008	ftp://ftp.ncbi.nlm.nih.gov/geo/samples/GSM139nnn/GSM139479/	GSM139479	300139479
333	ovary	Homo sapiens	normal	N	NA	GPL96	GSE6008	ftp://ftp.ncbi.nlm.nih.gov/geo/samples/GSM139nnn/GSM139478/	GSM139478	300139478
334	ovary	Homo sapiens	normal	N	NA	GPL96	GSE6008	ftp://ftp.ncbi.nlm.nih.gov/geo/samples/GSM139nnn/GSM139477/	GSM139477	300139477
335	ovary	Homo sapiens	normal	N	NA	GPL96	GSE6008	ftp://ftp.ncbi.nlm.nih.gov/geo/samples/GSM139nnn/GSM139476/	GSM139476	300139476

## Sheet: ES
Title	Organism	SourceName	group	disStatus	Plateform	Series	FTP	Accession	ID
Endometrium/Ovary-Disease 10	Homo sapiens	edometriumOvary	endometriosis	control	GPL570	GSE7305 Dataset	ftp://ftp.ncbi.nlm.nih.gov/geo/samples/GSM175nnn/GSM175775/	GSM175775	300175775
Endometrium/Ovary-Disease 9	Homo sapiens	edometriumOvary	endometriosis	control	GPL570	GSE7305 Dataset	ftp://ftp.ncbi.nlm.nih.gov/geo/samples/GSM175nnn/GSM175774/	GSM175774	300175774
Endometrium/Ovary-Disease 8	Homo sapiens	edometriumOvary	endometriosis	control	GPL570	GSE7305 Dataset	ftp://ftp.ncbi.nlm.nih.gov/geo/samples/GSM175nnn/GSM175773/	GSM175773	300175773
Endometrium/Ovary-Disease 7	Homo sapiens	edometriumOvary	endometriosis	control	GPL570	GSE7305 Dataset	ftp://ftp.ncbi.nlm.nih.gov/geo/samples/GSM175nnn/GSM175772/	GSM175772	300175772
Endometrium/Ovary-Disease 6	Homo sapiens	edometriumOvary	endometriosis	control	GPL570	GSE7305 Dataset	ftp://ftp.ncbi.nlm.nih.gov/geo/samples/GSM175nnn/GSM175771/	GSM175771	300175771
Endometrium/Ovary-Disease 5	Homo sapiens	edometriumOvary	endometriosis	control	GPL570	GSE7305 Dataset	ftp://ftp.ncbi.nlm.nih.gov/geo/samples/GSM175nnn/GSM175770/	GSM175770	300175770
Endometrium/Ovary-Disease 4	Homo sapiens	edometriumOvary	endometriosis	control	GPL570	GSE7305 Dataset	ftp://ftp.ncbi.nlm.nih.gov/geo/samples/GSM175nnn/GSM175769/	GSM175769	300175769
Endometrium/Ovary-Disease 3	Homo sapiens	edometriumOvary	endometriosis	control	GPL570	GSE7305 Dataset	ftp://ftp.ncbi.nlm.nih.gov/geo/samples/GSM175nnn/GSM175768/	GSM175768	300175768
Endometrium/Ovary-Disease 2	Homo sapiens	edometriumOvary	endometriosis	control	GPL570	GSE7305 Dataset	ftp://ftp.ncbi.nlm.nih.gov/geo/samples/GSM175nnn/GSM175767/	GSM175767	300175767
Endometrium/Ovary-Disease 1	Homo sapiens	edometriumOvary	endometriosis	control	GPL570	GSE7305 Dataset	ftp://ftp.ncbi.nlm.nih.gov/geo/samples/GSM175nnn/GSM175766/	GSM175766	300175766
MSE_D_G73A	Homo sapiens	Endometrium	endometriosis	control	GPL570	GSE6364 Dataset	ftp://ftp.ncbi.nlm.nih.gov/geo/samples/GSM150nnn/GSM150219/	GSM150219	300150219
MSE_D_G72A	Homo sapiens	Endometrium	endometriosis	control	GPL570	GSE6364 Dataset	ftp://ftp.ncbi.nlm.nih.gov/geo/samples/GSM150nnn/GSM150218/	GSM150218	300150218
MSE_D_97A	Homo sapiens	Endometrium	endometriosis	control	GPL570	GSE6364 Dataset	ftp://ftp.ncbi.nlm.nih.gov/geo/samples/GSM150nnn/GSM150217/	GSM150217	300150217
MSE_D_678	Homo sapiens	Endometrium	endometriosis	control	GPL570	GSE6364 Dataset	ftp://ftp.ncbi.nlm.nih.gov/geo/samples/GSM150nnn/GSM150216/	GSM150216	300150216
MSE_D_645	Homo sapiens	Endometrium	endometriosis	control	GPL570	GSE6364 Dataset	ftp://ftp.ncbi.nlm.nih.gov/geo/samples/GSM150nnn/GSM150215/	GSM150215	300150215
MSE_D_543	Homo sapiens	Endometrium	endometriosis	control	GPL570	GSE6364 Dataset	ftp://ftp.ncbi.nlm.nih.gov/geo/samples/GSM150nnn/GSM150214/	GSM150214	300150214
MSE_D_540	Homo sapiens	Endometrium	endometriosis	control	GPL570	GSE6364 Dataset	ftp://ftp.ncbi.nlm.nih.gov/geo/samples/GSM150nnn/GSM150213/	GSM150213	300150213
MSE_D_516	Homo sapiens	Endometrium	endometriosis	control	GPL570	GSE6364 Dataset	ftp://ftp.ncbi.nlm.nih.gov/geo/samples/GSM150nnn/GSM150212/	GSM150212	300150212
MSE_D_33A	Homo sapiens	Endometrium	endometriosis	control	GPL570	GSE6364 Dataset	ftp://ftp.ncbi.nlm.nih.gov/geo/samples/GSM150nnn/GSM150211/	GSM150211	300150211
ESE_D_599	Homo sapiens	Endometrium	endometriosis	control	GPL570	GSE6364 Dataset	ftp://ftp.ncbi.nlm.nih.gov/geo/samples/GSM150nnn/GSM150207/	GSM150207	300150207
ESE_D_575	Homo sapiens	Endometrium	endometriosis	control	GPL570	GSE6364 Dataset	ftp://ftp.ncbi.nlm.nih.gov/geo/samples/GSM150nnn/GSM150206/	GSM150206	300150206
ESE_D_517	Homo sapiens	Endometrium	endometriosis	control	GPL570	GSE6364 Dataset	ftp://ftp.ncbi.nlm.nih.gov/geo/samples/GSM150nnn/GSM150205/	GSM150205	300150205
ESE_D_496	Homo sapiens	Endometrium	endometriosis	control	GPL570	GSE6364 Dataset	ftp://ftp.ncbi.nlm.nih.gov/geo/samples/GSM150nnn/GSM150204/	GSM150204	300150204
ESE_D_489	Homo sapiens	Endometrium	endometriosis	control	GPL570	GSE6364 Dataset	ftp://ftp.ncbi.nlm.nih.gov/geo/samples/GSM150nnn/GSM150203/	GSM150203	300150203
ESE_D_27A	Homo sapiens	Endometrium	endometriosis	control	GPL570	GSE6364 Dataset	ftp://ftp.ncbi.nlm.nih.gov/geo/samples/GSM150nnn/GSM150202/	GSM150202	300150202
PE_D_651	Homo sapiens	Endometrium	endometriosis	control	GPL570	GSE6364 Dataset	ftp://ftp.ncbi.nlm.nih.gov/geo/samples/GSM150nnn/GSM150195/	GSM150195	300150195
PE_D_647	Homo sapiens	Endometrium	endometriosis	control	GPL570	GSE6364 Dataset	ftp://ftp.ncbi.nlm.nih.gov/geo/samples/GSM150nnn/GSM150194/	GSM150194	300150194
PE_D_594	Homo sapiens	Endometrium	endometriosis	control	GPL570	GSE6364 Dataset	ftp://ftp.ncbi.nlm.nih.gov/geo/samples/GSM150nnn/GSM150193/	GSM150193	300150193
PE_D_587	Homo sapiens	Endometrium	endometriosis	control	GPL570	GSE6364 Dataset	ftp://ftp.ncbi.nlm.nih.gov/geo/samples/GSM150nnn/GSM150192/	GSM150192	300150192
PE_D_508	Homo sapiens	Endometrium	endometriosis	control	GPL570	GSE6364 Dataset	ftp://ftp.ncbi.nlm.nih.gov/geo/samples/GSM150nnn/GSM150191/	GSM150191	300150191
PE_D_26A	Homo sapiens	Endometrium	endometriosis	control	GPL570	GSE6364 Dataset	ftp://ftp.ncbi.nlm.nih.gov/geo/samples/GSM150nnn/GSM150190/	GSM150190	300150190
Eutopic endometrium_o	Homo sapiens	Endometrium	endometriosis	control	GPL571	GSE25628	ftp://ftp.ncbi.nlm.nih.gov/geo/samples/GSM629nnn/GSM629740/	GSM629740	300629740
Eutopic endometrium_z	Homo sapiens	Endometrium	endometriosis	control	GPL571	GSE25628	ftp://ftp.ncbi.nlm.nih.gov/geo/samples/GSM629nnn/GSM629739/	GSM629739	300629739
Eutopic endometrium_v	Homo sapiens	Endometrium	endometriosis	control	GPL571	GSE25628	ftp://ftp.ncbi.nlm.nih.gov/geo/samples/GSM629nnn/GSM629738/	GSM629738	300629738
Eutopic endometrium_u	Homo sapiens	Endometrium	endometriosis	control	GPL571	GSE25628	ftp://ftp.ncbi.nlm.nih.gov/geo/samples/GSM629nnn/GSM629737/	GSM629737	300629737
Eutopic endometrium_t	Homo sapiens	Endometrium	endometriosis	control	GPL571	GSE25628	ftp://ftp.ncbi.nlm.nih.gov/geo/samples/GSM629nnn/GSM629736/	GSM629736	300629736
Eutopic endometrium_b	Homo sapiens	Endometrium	endometriosis	control	GPL571	GSE25628	ftp://ftp.ncbi.nlm.nih.gov/geo/samples/GSM629nnn/GSM629735/	GSM629735	300629735
Eutopic endometrium_r	Homo sapiens	Endometrium	endometriosis	control	GPL571	GSE25628	ftp://ftp.ncbi.nlm.nih.gov/geo/samples/GSM629nnn/GSM629734/	GSM629734	300629734
Eutopic endometrium_q	Homo sapiens	Endometrium	endometriosis	control	GPL571	GSE25628	ftp://ftp.ncbi.nlm.nih.gov/geo/samples/GSM629nnn/GSM629733/	GSM629733	300629733
Ectopic endometrium_p	Homo sapiens	Endometrium	endometriosis	control	GPL571	GSE25628	ftp://ftp.ncbi.nlm.nih.gov/geo/samples/GSM629nnn/GSM629732/	GSM629732	300629732
Ectopic endometrium_y	Homo sapiens	Endometrium	endometriosis	control	GPL571	GSE25628	ftp://ftp.ncbi.nlm.nih.gov/geo/samples/GSM629nnn/GSM629731/	GSM629731	300629731
Ectopic endometrium_n	Homo sapiens	Endometrium	endometriosis	control	GPL571	GSE25628	ftp://ftp.ncbi.nlm.nih.gov/geo/samples/GSM629nnn/GSM629730/	GSM629730	300629730
Ectopic endometrium_e	Homo sapiens	Endometrium	endometriosis	control	GPL571	GSE25628	ftp://ftp.ncbi.nlm.nih.gov/geo/samples/GSM629nnn/GSM629729/	GSM629729	300629729
Ectopic endometrium_l	Homo sapiens	Endometrium	endometriosis	control	GPL571	GSE25628	ftp://ftp.ncbi.nlm.nih.gov/geo/samples/GSM629nnn/GSM629728/	GSM629728	300629728
Ectopic endometrium_c	Homo sapiens	Endometrium	endometriosis	control	GPL571	GSE25628	ftp://ftp.ncbi.nlm.nih.gov/geo/samples/GSM629nnn/GSM629727/	GSM629727	300629727
Ectopic endometrium_h	Homo sapiens	Endometrium	endometriosis	control	GPL571	GSE25628	ftp://ftp.ncbi.nlm.nih.gov/geo/samples/GSM629nnn/GSM629726/	GSM629726	300629726
Ectopic endometrium_a	Homo sapiens	Endometrium	endometriosis	control	GPL571	GSE25628	ftp://ftp.ncbi.nlm.nih.gov/geo/samples/GSM629nnn/GSM629725/	GSM629725	300629725
endometrioma, patient 14	Homo sapiens	endometrium	endometriosis	control	GPL6102	GSE23339 Dataset	ftp://ftp.ncbi.nlm.nih.gov/geo/samples/GSM572nnn/GSM572765/	GSM572765	300572765
endometrioma, patient M1	Homo sapiens	endometrium	endometriosis	control	GPL6102	GSE23339 Dataset	ftp://ftp.ncbi.nlm.nih.gov/geo/samples/GSM572nnn/GSM572763/	GSM572763	300572763
endometrioma, patient M4	Homo sapiens	endometrium	endometriosis	control	GPL6102	GSE23339 Dataset	ftp://ftp.ncbi.nlm.nih.gov/geo/samples/GSM572nnn/GSM572760/	GSM572760	300572760
endometrioma, patient M3	Homo sapiens	endometrium	endometriosis	control	GPL6102	GSE23339 Dataset	ftp://ftp.ncbi.nlm.nih.gov/geo/samples/GSM572nnn/GSM572759/	GSM572759	300572759
endometrioma, patient M2	Homo sapiens	endometrium	endometriosis	control	GPL6102	GSE23339 Dataset	ftp://ftp.ncbi.nlm.nih.gov/geo/samples/GSM572nnn/GSM572758/	GSM572758	300572758
endometrioma, patient 9	Homo sapiens	endometrium	endometriosis	control	GPL6102	GSE23339 Dataset	ftp://ftp.ncbi.nlm.nih.gov/geo/samples/GSM572nnn/GSM572751/	GSM572751	300572751
endometrioma, patient 7	Homo sapiens	endometrium	endometriosis	control	GPL6102	GSE23339 Dataset	ftp://ftp.ncbi.nlm.nih.gov/geo/samples/GSM572nnn/GSM572750/	GSM572750	300572750
endometrioma, patient 6	Homo sapiens	endometrium	endometriosis	control	GPL6102	GSE23339 Dataset	ftp://ftp.ncbi.nlm.nih.gov/geo/samples/GSM572nnn/GSM572749/	GSM572749	300572749
endometrioma, patient 2	Homo sapiens	endometrium	endometriosis	control	GPL6102	GSE23339 Dataset	ftp://ftp.ncbi.nlm.nih.gov/geo/samples/GSM572nnn/GSM572748/	GSM572748	300572748
endometrioma, patient 19	Homo sapiens	endometrium	endometriosis	control	GPL6102	GSE23339 Dataset	ftp://ftp.ncbi.nlm.nih.gov/geo/samples/GSM572nnn/GSM572747/	GSM572747	300572747
Endometrial tissue-isolated human endometrial stromal fibroblast (hESF) 112	Homo sapiens	endometrialStromalFibroblast	endometriosis	endometriosis	GPL6244	GSE35287	ftp://ftp.ncbi.nlm.nih.gov/geo/samples/GSM865nnn/GSM865203/	GSM865203	300865203
Endometrial tissue-isolated human endometrial stromal fibroblast (hESF) 111	Homo sapiens	endometrialStromalFibroblast	endometriosis	endometriosis	GPL6244	GSE35287	ftp://ftp.ncbi.nlm.nih.gov/geo/samples/GSM865nnn/GSM865202/	GSM865202	300865202
Endometrial tissue-isolated human endometrial stromal fibroblast (hESF) 110	Homo sapiens	endometrialStromalFibroblast	endometriosis	endometriosis	GPL6244	GSE35287	ftp://ftp.ncbi.nlm.nih.gov/geo/samples/GSM865nnn/GSM865201/	GSM865201	300865201
Endometrial tissue-isolated human endometrial stromal fibroblast (hESF) 109	Homo sapiens	endometrialStromalFibroblast	endometriosis	endometriosis	GPL6244	GSE35287	ftp://ftp.ncbi.nlm.nih.gov/geo/samples/GSM865nnn/GSM865200/	GSM865200	300865200
Endometrial tissue-isolated human endometrial stromal fibroblast (hESF) 108	Homo sapiens	endometrialStromalFibroblast	endometriosis	endometriosis	GPL6244	GSE35287	ftp://ftp.ncbi.nlm.nih.gov/geo/samples/GSM865nnn/GSM865199/	GSM865199	300865199
Endometrial tissue-isolated human endometrial stromal fibroblast (hESF) 107	Homo sapiens	endometrialStromalFibroblast	endometriosis	endometriosis	GPL6244	GSE35287	ftp://ftp.ncbi.nlm.nih.gov/geo/samples/GSM865nnn/GSM865198/	GSM865198	300865198
Endometrial tissue-isolated human endometrial stromal fibroblast (hESF) 106	Homo sapiens	endometrialStromalFibroblast	endometriosis	endometriosis	GPL6244	GSE35287	ftp://ftp.ncbi.nlm.nih.gov/geo/samples/GSM865nnn/GSM865197/	GSM865197	300865197
Endometrial tissue-isolated human endometrial stromal fibroblast (hESF) 105	Homo sapiens	endometrialStromalFibroblast	endometriosis	endometriosis	GPL6244	GSE35287	ftp://ftp.ncbi.nlm.nih.gov/geo/samples/GSM865nnn/GSM865196/	GSM865196	300865196
Endometrial tissue-isolated human endometrial stromal fibroblast (hESF) 104	Homo sapiens	endometrialStromalFibroblast	endometriosis	endometriosis	GPL6244	GSE35287	ftp://ftp.ncbi.nlm.nih.gov/geo/samples/GSM865nnn/GSM865195/	GSM865195	300865195
Endometrial tissue-isolated human endometrial stromal fibroblast (hESF) 103	Homo sapiens	endometrialStromalFibroblast	endometriosis	endometriosis	GPL6244	GSE35287	ftp://ftp.ncbi.nlm.nih.gov/geo/samples/GSM865nnn/GSM865194/	GSM865194	300865194
Endometrial tissue-isolated human endometrial stromal fibroblast (hESF) 102	Homo sapiens	endometrialStromalFibroblast	endometriosis	endometriosis	GPL6244	GSE35287	ftp://ftp.ncbi.nlm.nih.gov/geo/samples/GSM865nnn/GSM865193/	GSM865193	300865193
Endometrial tissue-isolated human endometrial stromal fibroblast (hESF) 101	Homo sapiens	endometrialStromalFibroblast	endometriosis	endometriosis	GPL6244	GSE35287	ftp://ftp.ncbi.nlm.nih.gov/geo/samples/GSM865nnn/GSM865192/	GSM865192	300865192
Endometrial tissue-isolated human endometrial stromal fibroblast (hESF) 100	Homo sapiens	endometrialStromalFibroblast	endometriosis	endometriosis	GPL6244	GSE35287	ftp://ftp.ncbi.nlm.nih.gov/geo/samples/GSM865nnn/GSM865191/	GSM865191	300865191
Endometrial tissue-isolated human endometrial stromal fibroblast (hESF) 99	Homo sapiens	endometrialStromalFibroblast	endometriosis	endometriosis	GPL6244	GSE35287	ftp://ftp.ncbi.nlm.nih.gov/geo/samples/GSM865nnn/GSM865190/	GSM865190	300865190
Endometrial tissue-isolated human endometrial stromal fibroblast (hESF) 98	Homo sapiens	endometrialStromalFibroblast	endometriosis	endometriosis	GPL6244	GSE35287	ftp://ftp.ncbi.nlm.nih.gov/geo/samples/GSM865nnn/GSM865189/	GSM865189	300865189
Endometrial tissue-isolated human endometrial stromal fibroblast (hESF) 97	Homo sapiens	endometrialStromalFibroblast	endometriosis	endometriosis	GPL6244	GSE35287	ftp://ftp.ncbi.nlm.nih.gov/geo/samples/GSM865nnn/GSM865188/	GSM865188	300865188
Endometrial tissue-isolated human endometrial stromal fibroblast (hESF) 96	Homo sapiens	endometrialStromalFibroblast	endometriosis	endometriosis	GPL6244	GSE35287	ftp://ftp.ncbi.nlm.nih.gov/geo/samples/GSM865nnn/GSM865187/	GSM865187	300865187
Endometrial tissue-isolated human endometrial stromal fibroblast (hESF) 95	Homo sapiens	endometrialStromalFibroblast	endometriosis	endometriosis	GPL6244	GSE35287	ftp://ftp.ncbi.nlm.nih.gov/geo/samples/GSM865nnn/GSM865186/	GSM865186	300865186
Endometrial tissue-isolated human endometrial stromal fibroblast (hESF) 94	Homo sapiens	endometrialStromalFibroblast	endometriosis	endometriosis	GPL6244	GSE35287	ftp://ftp.ncbi.nlm.nih.gov/geo/samples/GSM865nnn/GSM865185/	GSM865185	300865185
Endometrial tissue-isolated human endometrial stromal fibroblast (hESF) 93	Homo sapiens	endometrialStromalFibroblast	endometriosis	endometriosis	GPL6244	GSE35287	ftp://ftp.ncbi.nlm.nih.gov/geo/samples/GSM865nnn/GSM865184/	GSM865184	300865184
Endometrial tissue-isolated human endometrial stromal fibroblast (hESF) 92	Homo sapiens	endometrialStromalFibroblast	endometriosis	endometriosis	GPL6244	GSE35287	ftp://ftp.ncbi.nlm.nih.gov/geo/samples/GSM865nnn/GSM865183/	GSM865183	300865183
Endometrial tissue-isolated human endometrial stromal fibroblast (hESF) 91	Homo sapiens	endometrialStromalFibroblast	endometriosis	endometriosis	GPL6244	GSE35287	ftp://ftp.ncbi.nlm.nih.gov/geo/samples/GSM865nnn/GSM865182/	GSM865182	300865182
Endometrial tissue-isolated human endometrial stromal fibroblast (hESF) 90	Homo sapiens	endometrialStromalFibroblast	endometriosis	endometriosis	GPL6244	GSE35287	ftp://ftp.ncbi.nlm.nih.gov/geo/samples/GSM865nnn/GSM865181/	GSM865181	300865181
Endometrial tissue-isolated human endometrial stromal fibroblast (hESF) 89	Homo sapiens	endometrialStromalFibroblast	endometriosis	endometriosis	GPL6244	GSE35287	ftp://ftp.ncbi.nlm.nih.gov/geo/samples/GSM865nnn/GSM865180/	GSM865180	300865180
Endometrial tissue-isolated human endometrial stromal fibroblast (hESF) 88	Homo sapiens	endometrialStromalFibroblast	endometriosis	endometriosis	GPL6244	GSE35287	ftp://ftp.ncbi.nlm.nih.gov/geo/samples/GSM865nnn/GSM865179/	GSM865179	300865179
Endometrial tissue-isolated human endometrial stromal fibroblast (hESF) 87	Homo sapiens	endometrialStromalFibroblast	endometriosis	endometriosis	GPL6244	GSE35287	ftp://ftp.ncbi.nlm.nih.gov/geo/samples/GSM865nnn/GSM865178/	GSM865178	300865178
Endometrial tissue-isolated human endometrial stromal fibroblast (hESF) 86	Homo sapiens	endometrialStromalFibroblast	endometriosis	endometriosis	GPL6244	GSE35287	ftp://ftp.ncbi.nlm.nih.gov/geo/samples/GSM865nnn/GSM865177/	GSM865177	300865177
Endometrial tissue-isolated human endometrial stromal fibroblast (hESF) 85	Homo sapiens	endometrialStromalFibroblast	endometriosis	endometriosis	GPL6244	GSE35287	ftp://ftp.ncbi.nlm.nih.gov/geo/samples/GSM865nnn/GSM865176/	GSM865176	300865176
Endometrial tissue-isolated human endometrial stromal fibroblast (hESF) 84	Homo sapiens	endometrialStromalFibroblast	endometriosis	endometriosis	GPL6244	GSE35287	ftp://ftp.ncbi.nlm.nih.gov/geo/samples/GSM865nnn/GSM865175/	GSM865175	300865175
Endometrial tissue-isolated human endometrial stromal fibroblast (hESF) 83	Homo sapiens	endometrialStromalFibroblast	endometriosis	endometriosis	GPL6244	GSE35287	ftp://ftp.ncbi.nlm.nih.gov/geo/samples/GSM865nnn/GSM865174/	GSM865174	300865174
Endometrial tissue-isolated human endometrial stromal fibroblast (hESF) 70	Homo sapiens	endometrialStromalFibroblast	endometriosis	endometriosis	GPL6244	GSE35287	ftp://ftp.ncbi.nlm.nih.gov/geo/samples/GSM865nnn/GSM865171/	GSM865171	300865171
Endometrial tissue-isolated human endometrial stromal fibroblast (hESF) 69	Homo sapiens	endometrialStromalFibroblast	endometriosis	endometriosis	GPL6244	GSE35287	ftp://ftp.ncbi.nlm.nih.gov/geo/samples/GSM865nnn/GSM865170/	GSM865170	300865170
Endometrial tissue-isolated human endometrial stromal fibroblast (hESF) 68	Homo sapiens	endometrialStromalFibroblast	endometriosis	endometriosis	GPL6244	GSE35287	ftp://ftp.ncbi.nlm.nih.gov/geo/samples/GSM865nnn/GSM865169/	GSM865169	300865169
Endometrial tissue-isolated human endometrial stromal fibroblast (hESF) 67	Homo sapiens	endometrialStromalFibroblast	endometriosis	endometriosis	GPL6244	GSE35287	ftp://ftp.ncbi.nlm.nih.gov/geo/samples/GSM865nnn/GSM865168/	GSM865168	300865168
Endometrial tissue-isolated human endometrial stromal fibroblast (hESF) 66	Homo sapiens	endometrialStromalFibroblast	endometriosis	endometriosis	GPL6244	GSE35287	ftp://ftp.ncbi.nlm.nih.gov/geo/samples/GSM865nnn/GSM865167/	GSM865167	300865167
Endometrial tissue-isolated human endometrial stromal fibroblast (hESF) 65	Homo sapiens	endometrialStromalFibroblast	endometriosis	endometriosis	GPL6244	GSE35287	ftp://ftp.ncbi.nlm.nih.gov/geo/samples/GSM865nnn/GSM865166/	GSM865166	300865166
Endometrial tissue-isolated human endometrial stromal fibroblast (hESF) 64	Homo sapiens	endometrialStromalFibroblast	endometriosis	endometriosis	GPL6244	GSE35287	ftp://ftp.ncbi.nlm.nih.gov/geo/samples/GSM865nnn/GSM865165/	GSM865165	300865165
Endometrial tissue-isolated human endometrial stromal fibroblast (hESF) 63	Homo sapiens	endometrialStromalFibroblast	endometriosis	endometriosis	GPL6244	GSE35287	ftp://ftp.ncbi.nlm.nih.gov/geo/samples/GSM865nnn/GSM865164/	GSM865164	300865164
Endometrial tissue-isolated human endometrial stromal fibroblast (hESF) 62	Homo sapiens	endometrialStromalFibroblast	endometriosis	endometriosis	GPL6244	GSE35287	ftp://ftp.ncbi.nlm.nih.gov/geo/samples/GSM865nnn/GSM865163/	GSM865163	300865163
Endometrial tissue-isolated human endometrial stromal fibroblast (hESF) 61	Homo sapiens	endometrialStromalFibroblast	endometriosis	endometriosis	GPL6244	GSE35287	ftp://ftp.ncbi.nlm.nih.gov/geo/samples/GSM865nnn/GSM865162/	GSM865162	300865162
Stroma_Endo_cAMP_rep5	Homo sapiens	stroma	endometriosis	endometriosis	GPL6244	GSE17504	ftp://ftp.ncbi.nlm.nih.gov/geo/samples/GSM436nnn/GSM436449/	GSM436449	300436449
Stroma_Endo_cAMP_rep4	Homo sapiens	stroma	endometriosis	endometriosis	GPL6244	GSE17504	ftp://ftp.ncbi.nlm.nih.gov/geo/samples/GSM436nnn/GSM436448/	GSM436448	300436448
Stroma_Endo_cAMP_rep3	Homo sapiens	stroma	endometriosis	endometriosis	GPL6244	GSE17504	ftp://ftp.ncbi.nlm.nih.gov/geo/samples/GSM436nnn/GSM436447/	GSM436447	300436447
Stroma_Endo_cAMP_rep2	Homo sapiens	stroma	endometriosis	endometriosis	GPL6244	GSE17504	ftp://ftp.ncbi.nlm.nih.gov/geo/samples/GSM436nnn/GSM436446/	GSM436446	300436446
Stroma_Endo_cAMP_rep1	Homo sapiens	stroma	endometriosis	endometriosis	GPL6244	GSE17504	ftp://ftp.ncbi.nlm.nih.gov/geo/samples/GSM436nnn/GSM436445/	GSM436445	300436445
Stroma_Endo_control_rep5	Homo sapiens	stroma	endometriosis	endometriosis	GPL6244	GSE17504	ftp://ftp.ncbi.nlm.nih.gov/geo/samples/GSM436nnn/GSM436444/	GSM436444	300436444
Stroma_Endo_control_rep4	Homo sapiens	stroma	endometriosis	endometriosis	GPL6244	GSE17504	ftp://ftp.ncbi.nlm.nih.gov/geo/samples/GSM436nnn/GSM436443/	GSM436443	300436443
Stroma_Endo_control_rep3	Homo sapiens	stroma	endometriosis	endometriosis	GPL6244	GSE17504	ftp://ftp.ncbi.nlm.nih.gov/geo/samples/GSM436nnn/GSM436442/	GSM436442	300436442
Stroma_Endo_control_rep2	Homo sapiens	stroma	endometriosis	endometriosis	GPL6244	GSE17504	ftp://ftp.ncbi.nlm.nih.gov/geo/samples/GSM436nnn/GSM436441/	GSM436441	300436441
Stroma_Endo_control	Homo sapiens	stroma	endometriosis	endometriosis	GPL6244	GSE17504	ftp://ftp.ncbi.nlm.nih.gov/geo/samples/GSM436nnn/GSM436440/	GSM436440	300436440
Endometrium-prog C (07B13462-3)	Homo sapiens	endometrium	control	control	GPL570	GSE19959	ftp://ftp.ncbi.nlm.nih.gov/geo/samples/GSM537nnn/GSM537195/	GSM537195	300537195
Endometrium-prog C (BS-3)	Homo sapiens	endometrium	control	control	GPL570	GSE19959	ftp://ftp.ncbi.nlm.nih.gov/geo/samples/GSM537nnn/GSM537194/	GSM537194	300537194
Endometrium-prog C (08B9935)	Homo sapiens	endometrium	control	control	GPL570	GSE19959	ftp://ftp.ncbi.nlm.nih.gov/geo/samples/GSM537nnn/GSM537193/	GSM537193	300537193
Endometrium-prog A (01B05313-1)	Homo sapiens	endometrium	control	control	GPL570	GSE19959	ftp://ftp.ncbi.nlm.nih.gov/geo/samples/GSM498nnn/GSM498684/	GSM498684	300498684
Endometrium-prog B (01B08073)	Homo sapiens	endometrium	control	control	GPL570	GSE19959	ftp://ftp.ncbi.nlm.nih.gov/geo/samples/GSM498nnn/GSM498683/	GSM498683	300498683
Endometrium-prog B (01B06037)	Homo sapiens	endometrium	control	control	GPL570	GSE19959	ftp://ftp.ncbi.nlm.nih.gov/geo/samples/GSM498nnn/GSM498682/	GSM498682	300498682
Endometrium-prog A (01B04869)	Homo sapiens	endometrium	control	control	GPL570	GSE19959	ftp://ftp.ncbi.nlm.nih.gov/geo/samples/GSM498nnn/GSM498681/	GSM498681	300498681
Endometrium-prog B (01B04871-3)	Homo sapiens	endometrium	control	control	GPL570	GSE19959	ftp://ftp.ncbi.nlm.nih.gov/geo/samples/GSM498nnn/GSM498680/	GSM498680	300498680
Endometrium-prog A (01B05559)	Homo sapiens	endometrium	control	control	GPL570	GSE19959	ftp://ftp.ncbi.nlm.nih.gov/geo/samples/GSM498nnn/GSM498679/	GSM498679	300498679
Endometrium-prog B (01B03997)	Homo sapiens	endometrium	control	control	GPL570	GSE19959	ftp://ftp.ncbi.nlm.nih.gov/geo/samples/GSM498nnn/GSM498678/	GSM498678	300498678
Endometrium-prog B (01B03931b)	Homo sapiens	endometrium	control	control	GPL570	GSE19959	ftp://ftp.ncbi.nlm.nih.gov/geo/samples/GSM498nnn/GSM498677/	GSM498677	300498677
Endometrium-prog C (01b7079-3)	Homo sapiens	endometrium	control	control	GPL570	GSE19959	ftp://ftp.ncbi.nlm.nih.gov/geo/samples/GSM498nnn/GSM498676/	GSM498676	300498676
Endometrium-prog C (01b9515-2)	Homo sapiens	endometrium	control	control	GPL570	GSE19959	ftp://ftp.ncbi.nlm.nih.gov/geo/samples/GSM498nnn/GSM498675/	GSM498675	300498675
Endometrium-prog B (01b5848-1)	Homo sapiens	endometrium	control	control	GPL570	GSE19959	ftp://ftp.ncbi.nlm.nih.gov/geo/samples/GSM498nnn/GSM498674/	GSM498674	300498674
Endometrium-Normal 10	Homo sapiens	endometrium	control	control	GPL570	GSE7305 Dataset	ftp://ftp.ncbi.nlm.nih.gov/geo/samples/GSM175nnn/GSM175785/	GSM175785	300175785
Endometrium-Normal 9	Homo sapiens	endometrium	control	control	GPL570	GSE7305 Dataset	ftp://ftp.ncbi.nlm.nih.gov/geo/samples/GSM175nnn/GSM175784/	GSM175784	300175784
Endometrium-Normal 8	Homo sapiens	endometrium	control	control	GPL570	GSE7305 Dataset	ftp://ftp.ncbi.nlm.nih.gov/geo/samples/GSM175nnn/GSM175783/	GSM175783	300175783
Endometrium-Normal 7	Homo sapiens	endometrium	control	control	GPL570	GSE7305 Dataset	ftp://ftp.ncbi.nlm.nih.gov/geo/samples/GSM175nnn/GSM175782/	GSM175782	300175782
Endometrium-Normal 6	Homo sapiens	endometrium	control	control	GPL570	GSE7305 Dataset	ftp://ftp.ncbi.nlm.nih.gov/geo/samples/GSM175nnn/GSM175781/	GSM175781	300175781
Endometrium-Normal 5	Homo sapiens	endometrium	control	control	GPL570	GSE7305 Dataset	ftp://ftp.ncbi.nlm.nih.gov/geo/samples/GSM175nnn/GSM175780/	GSM175780	300175780
Endometrium-Normal 4	Homo sapiens	endometrium	control	control	GPL570	GSE7305 Dataset	ftp://ftp.ncbi.nlm.nih.gov/geo/samples/GSM175nnn/GSM175779/	GSM175779	300175779
Endometrium-Normal 3	Homo sapiens	endometrium	control	control	GPL570	GSE7305 Dataset	ftp://ftp.ncbi.nlm.nih.gov/geo/samples/GSM175nnn/GSM175778/	GSM175778	300175778
Endometrium-Normal 2	Homo sapiens	endometrium	control	control	GPL570	GSE7305 Dataset	ftp://ftp.ncbi.nlm.nih.gov/geo/samples/GSM175nnn/GSM175777/	GSM175777	300175777
Endometrium-Normal 1	Homo sapiens	endometrium	control	control	GPL570	GSE7305 Dataset	ftp://ftp.ncbi.nlm.nih.gov/geo/samples/GSM175nnn/GSM175776/	GSM175776	300175776
Endometrium 3 Normal	Homo sapiens	endometrium	control	control	GPL570	GSE7307	ftp://ftp.ncbi.nlm.nih.gov/geo/samples/GSM176nnn/GSM176319/	GSM176319	300176319
Endometrium 18 Normal	Homo sapiens	endometrium	control	control	GPL570	GSE7307	ftp://ftp.ncbi.nlm.nih.gov/geo/samples/GSM176nnn/GSM176146/	GSM176146	300176146
Endometrium 17 Normal	Homo sapiens	endometrium	control	control	GPL570	GSE7307	ftp://ftp.ncbi.nlm.nih.gov/geo/samples/GSM176nnn/GSM176145/	GSM176145	300176145
Endometrium 16 Normal	Homo sapiens	endometrium	control	control	GPL570	GSE7307	ftp://ftp.ncbi.nlm.nih.gov/geo/samples/GSM176nnn/GSM176144/	GSM176144	300176144
Endometrium 15 Normal	Homo sapiens	endometrium	control	control	GPL570	GSE7307	ftp://ftp.ncbi.nlm.nih.gov/geo/samples/GSM176nnn/GSM176143/	GSM176143	300176143
Endometrium 14 Normal	Homo sapiens	endometrium	control	control	GPL570	GSE7307	ftp://ftp.ncbi.nlm.nih.gov/geo/samples/GSM176nnn/GSM176142/	GSM176142	300176142
Endometrium 10 Normal	Homo sapiens	endometrium	control	control	GPL570	GSE7307	ftp://ftp.ncbi.nlm.nih.gov/geo/samples/GSM176nnn/GSM176137/	GSM176137	300176137
Endometrium 9 Normal	Homo sapiens	endometrium	control	control	GPL570	GSE7307	ftp://ftp.ncbi.nlm.nih.gov/geo/samples/GSM176nnn/GSM176132/	GSM176132	300176132
Endometrium 8 Normal	Homo sapiens	endometrium	control	control	GPL570	GSE7307	ftp://ftp.ncbi.nlm.nih.gov/geo/samples/GSM176nnn/GSM176127/	GSM176127	300176127
Endometrium 12 Normal	Homo sapiens	endometrium	control	control	GPL570	GSE7307	ftp://ftp.ncbi.nlm.nih.gov/geo/samples/GSM176nnn/GSM176101/	GSM176101	300176101
Endometrium 11 Normal	Homo sapiens	endometrium	control	control	GPL570	GSE7307	ftp://ftp.ncbi.nlm.nih.gov/geo/samples/GSM176nnn/GSM176100/	GSM176100	300176100
Endometrium 20 Normal	Homo sapiens	endometrium	control	control	GPL570	GSE7307	ftp://ftp.ncbi.nlm.nih.gov/geo/samples/GSM176nnn/GSM176099/	GSM176099	300176099
Endometrium 23 Normal	Homo sapiens	endometrium	control	control	GPL570	GSE7307	ftp://ftp.ncbi.nlm.nih.gov/geo/samples/GSM176nnn/GSM176098/	GSM176098	300176098
Endometrium 22 Normal	Homo sapiens	endometrium	control	control	GPL570	GSE7307	ftp://ftp.ncbi.nlm.nih.gov/geo/samples/GSM176nnn/GSM176097/	GSM176097	300176097
Endometrium 7 Normal	Homo sapiens	endometrium	control	control	GPL570	GSE7307	ftp://ftp.ncbi.nlm.nih.gov/geo/samples/GSM176nnn/GSM176096/	GSM176096	300176096
Endometrium 6 Normal	Homo sapiens	endometrium	control	control	GPL570	GSE7307	ftp://ftp.ncbi.nlm.nih.gov/geo/samples/GSM176nnn/GSM176095/	GSM176095	300176095
Endometrium 5 Normal	Homo sapiens	endometrium	control	control	GPL570	GSE7307	ftp://ftp.ncbi.nlm.nih.gov/geo/samples/GSM176nnn/GSM176094/	GSM176094	300176094
Endometrium 4 Normal	Homo sapiens	endometrium	control	control	GPL570	GSE7307	ftp://ftp.ncbi.nlm.nih.gov/geo/samples/GSM176nnn/GSM176093/	GSM176093	300176093
Endometrium 2 Normal	Homo sapiens	endometrium	control	control	GPL570	GSE7307	ftp://ftp.ncbi.nlm.nih.gov/geo/samples/GSM176nnn/GSM176041/	GSM176041	300176041
Endometrium 19 Normal	Homo sapiens	endometrium	control	control	GPL570	GSE7307	ftp://ftp.ncbi.nlm.nih.gov/geo/samples/GSM176nnn/GSM176040/	GSM176040	300176040
Endometrium 1 Normal	Homo sapiens	endometrium	control	control	GPL570	GSE7307	ftp://ftp.ncbi.nlm.nih.gov/geo/samples/GSM176nnn/GSM176039/	GSM176039	300176039
endometrium 407	Homo sapiens	endometrium	control	control	GPL570	GSE4888 Dataset	ftp://ftp.ncbi.nlm.nih.gov/geo/samples/GSM109nnn/GSM109840/	GSM109840	300109840
endometrium 619	Homo sapiens	endometrium	control	control	GPL570	GSE4888 Dataset	ftp://ftp.ncbi.nlm.nih.gov/geo/samples/GSM109nnn/GSM109839/	GSM109839	300109839
endometrium 614	Homo sapiens	endometrium	control	control	GPL570	GSE4888 Dataset	ftp://ftp.ncbi.nlm.nih.gov/geo/samples/GSM109nnn/GSM109838/	GSM109838	300109838
endometrium 576	Homo sapiens	endometrium	control	control	GPL570	GSE4888 Dataset	ftp://ftp.ncbi.nlm.nih.gov/geo/samples/GSM109nnn/GSM109837/	GSM109837	300109837
endometrium 462	Homo sapiens	endometrium	control	control	GPL570	GSE4888 Dataset	ftp://ftp.ncbi.nlm.nih.gov/geo/samples/GSM109nnn/GSM109836/	GSM109836	300109836
endometrium 449	Homo sapiens	endometrium	control	control	GPL570	GSE4888 Dataset	ftp://ftp.ncbi.nlm.nih.gov/geo/samples/GSM109nnn/GSM109835/	GSM109835	300109835
endometrium 442	Homo sapiens	endometrium	control	control	GPL570	GSE4888 Dataset	ftp://ftp.ncbi.nlm.nih.gov/geo/samples/GSM109nnn/GSM109834/	GSM109834	300109834
endometrium 648	Homo sapiens	endometrium	control	control	GPL570	GSE4888 Dataset	ftp://ftp.ncbi.nlm.nih.gov/geo/samples/GSM109nnn/GSM109833/	GSM109833	300109833
endometrium 494	Homo sapiens	endometrium	control	control	GPL570	GSE4888 Dataset	ftp://ftp.ncbi.nlm.nih.gov/geo/samples/GSM109nnn/GSM109832/	GSM109832	300109832
endometrium M163	Homo sapiens	endometrium	control	control	GPL570	GSE4888 Dataset	ftp://ftp.ncbi.nlm.nih.gov/geo/samples/GSM109nnn/GSM109831/	GSM109831	300109831
endometrium M158	Homo sapiens	endometrium	control	control	GPL570	GSE4888 Dataset	ftp://ftp.ncbi.nlm.nih.gov/geo/samples/GSM109nnn/GSM109830/	GSM109830	300109830
endometrium M153	Homo sapiens	endometrium	control	control	GPL570	GSE4888 Dataset	ftp://ftp.ncbi.nlm.nih.gov/geo/samples/GSM109nnn/GSM109829/	GSM109829	300109829
endometrium G98A	Homo sapiens	endometrium	control	control	GPL570	GSE4888 Dataset	ftp://ftp.ncbi.nlm.nih.gov/geo/samples/GSM109nnn/GSM109828/	GSM109828	300109828
endometrium 659	Homo sapiens	endometrium	control	control	GPL570	GSE4888 Dataset	ftp://ftp.ncbi.nlm.nih.gov/geo/samples/GSM109nnn/GSM109827/	GSM109827	300109827
endometrium 626	Homo sapiens	endometrium	control	control	GPL570	GSE4888 Dataset	ftp://ftp.ncbi.nlm.nih.gov/geo/samples/GSM109nnn/GSM109826/	GSM109826	300109826
endometrium 617	Homo sapiens	endometrium	control	control	GPL570	GSE4888 Dataset	ftp://ftp.ncbi.nlm.nih.gov/geo/samples/GSM109nnn/GSM109825/	GSM109825	300109825
endometrium 610	Homo sapiens	endometrium	control	control	GPL570	GSE4888 Dataset	ftp://ftp.ncbi.nlm.nih.gov/geo/samples/GSM109nnn/GSM109824/	GSM109824	300109824
endometrium 389	Homo sapiens	endometrium	control	control	GPL570	GSE4888 Dataset	ftp://ftp.ncbi.nlm.nih.gov/geo/samples/GSM109nnn/GSM109823/	GSM109823	300109823
endometrium 664	Homo sapiens	endometrium	control	control	GPL570	GSE4888 Dataset	ftp://ftp.ncbi.nlm.nih.gov/geo/samples/GSM109nnn/GSM109822/	GSM109822	300109822
endometrium 650	Homo sapiens	endometrium	control	control	GPL570	GSE4888 Dataset	ftp://ftp.ncbi.nlm.nih.gov/geo/samples/GSM109nnn/GSM109821/	GSM109821	300109821
endometrium 629	Homo sapiens	endometrium	control	control	GPL570	GSE4888 Dataset	ftp://ftp.ncbi.nlm.nih.gov/geo/samples/GSM109nnn/GSM109820/	GSM109820	300109820
endometrium 642	Homo sapiens	endometrium	control	control	GPL570	GSE4888 Dataset	ftp://ftp.ncbi.nlm.nih.gov/geo/samples/GSM109nnn/GSM109819/	GSM109819	300109819
endometrium 421	Homo sapiens	endometrium	control	control	GPL570	GSE4888 Dataset	ftp://ftp.ncbi.nlm.nih.gov/geo/samples/GSM109nnn/GSM109818/	GSM109818	300109818
endometrium M182	Homo sapiens	endometrium	control	control	GPL570	GSE4888 Dataset	ftp://ftp.ncbi.nlm.nih.gov/geo/samples/GSM109nnn/GSM109817/	GSM109817	300109817
endometrium M169	Homo sapiens	endometrium	control	control	GPL570	GSE4888 Dataset	ftp://ftp.ncbi.nlm.nih.gov/geo/samples/GSM109nnn/GSM109816/	GSM109816	300109816
endometrium M165	Homo sapiens	endometrium	control	control	GPL570	GSE4888 Dataset	ftp://ftp.ncbi.nlm.nih.gov/geo/samples/GSM109nnn/GSM109815/	GSM109815	300109815
endometrium 598	Homo sapiens	endometrium	control	control	GPL570	GSE4888 Dataset	ftp://ftp.ncbi.nlm.nih.gov/geo/samples/GSM109nnn/GSM109814/	GSM109814	300109814
eutopic endometrium from patients without endometriosis, biological rep5	Homo sapiens	endometrium	control	control	GPL570	GSE7846 Dataset	ftp://ftp.ncbi.nlm.nih.gov/geo/samples/GSM190nnn/GSM190404/	GSM190404	300190404
eutopic endometrium from patients without endometriosis, biological rep4	Homo sapiens	endometrium	control	control	GPL570	GSE7846 Dataset	ftp://ftp.ncbi.nlm.nih.gov/geo/samples/GSM190nnn/GSM190403/	GSM190403	300190403
eutopic endometrium from patients without endometriosis, biological rep3	Homo sapiens	endometrium	control	control	GPL570	GSE7846 Dataset	ftp://ftp.ncbi.nlm.nih.gov/geo/samples/GSM190nnn/GSM190402/	GSM190402	300190402
eutopic endometrium from patients without endometriosis, biological rep2	Homo sapiens	endometrium	control	control	GPL570	GSE7846 Dataset	ftp://ftp.ncbi.nlm.nih.gov/geo/samples/GSM190nnn/GSM190401/	GSM190401	300190401
eutopic endometrium from patients without endometriosis, biological rep1	Homo sapiens	endometrium	control	control	GPL570	GSE7846 Dataset	ftp://ftp.ncbi.nlm.nih.gov/geo/samples/GSM190nnn/GSM190400/	GSM190400	300190400
Endometrium in control conditioned medium for 12 hours TCM-15	Homo sapiens	endometrium	control	control	GPL570	GSE5809 Dataset	ftp://ftp.ncbi.nlm.nih.gov/geo/samples/GSM136nnn/GSM136134/	GSM136134	300136134
Endometrium in control conditioned medium for 12 hours TCM-11	Homo sapiens	endometrium	control	control	GPL570	GSE5809 Dataset	ftp://ftp.ncbi.nlm.nih.gov/geo/samples/GSM136nnn/GSM136133/	GSM136133	300136133
Endometrium in control conditioned medium for 12 hours TCM-9	Homo sapiens	endometrium	control	control	GPL570	GSE5809 Dataset	ftp://ftp.ncbi.nlm.nih.gov/geo/samples/GSM136nnn/GSM136132/	GSM136132	300136132
Endometrium in control conditioned medium for 3 hours TCM-14	Homo sapiens	endometrium	control	control	GPL570	GSE5809 Dataset	ftp://ftp.ncbi.nlm.nih.gov/geo/samples/GSM136nnn/GSM136131/	GSM136131	300136131
Endometrium in control conditioned medium for 3 hours TCM-7	Homo sapiens	endometrium	control	control	GPL570	GSE5809 Dataset	ftp://ftp.ncbi.nlm.nih.gov/geo/samples/GSM136nnn/GSM136130/	GSM136130	300136130
Endometrium in control conditioned medium for 3 hours TCM-5	Homo sapiens	endometrium	control	control	GPL570	GSE5809 Dataset	ftp://ftp.ncbi.nlm.nih.gov/geo/samples/GSM136nnn/GSM136129/	GSM136129	300136129
Endometrium control 0 hours TCM-13	Homo sapiens	endometrium	control	control	GPL570	GSE5809 Dataset	ftp://ftp.ncbi.nlm.nih.gov/geo/samples/GSM136nnn/GSM136128/	GSM136128	300136128
Endometrium control 0 hours TCM-4	Homo sapiens	endometrium	control	control	GPL570	GSE5809 Dataset	ftp://ftp.ncbi.nlm.nih.gov/geo/samples/GSM136nnn/GSM136127/	GSM136127	300136127
Endometrium control 0 hours TCM-3	Homo sapiens	endometrium	control	control	GPL570	GSE5809 Dataset	ftp://ftp.ncbi.nlm.nih.gov/geo/samples/GSM136nnn/GSM136126/	GSM136126	300136126
A893_21	Homo sapiens	endometrium	control	control	GPL570	GSE29981	ftp://ftp.ncbi.nlm.nih.gov/geo/samples/GSM742nnn/GSM742080/	GSM742080	300742080
A893_20	Homo sapiens	endometrium	control	control	GPL570	GSE29981	ftp://ftp.ncbi.nlm.nih.gov/geo/samples/GSM742nnn/GSM742079/	GSM742079	300742079
A893_19	Homo sapiens	endometrium	control	control	GPL570	GSE29981	ftp://ftp.ncbi.nlm.nih.gov/geo/samples/GSM742nnn/GSM742078/	GSM742078	300742078
A893_18	Homo sapiens	endometrium	control	control	GPL570	GSE29981	ftp://ftp.ncbi.nlm.nih.gov/geo/samples/GSM742nnn/GSM742077/	GSM742077	300742077
A893_17	Homo sapiens	endometrium	control	control	GPL570	GSE29981	ftp://ftp.ncbi.nlm.nih.gov/geo/samples/GSM742nnn/GSM742076/	GSM742076	300742076
A893_16	Homo sapiens	endometrium	control	control	GPL570	GSE29981	ftp://ftp.ncbi.nlm.nih.gov/geo/samples/GSM742nnn/GSM742075/	GSM742075	300742075
A893_15	Homo sapiens	endometrium	control	control	GPL570	GSE29981	ftp://ftp.ncbi.nlm.nih.gov/geo/samples/GSM742nnn/GSM742074/	GSM742074	300742074
A893_14	Homo sapiens	endometrium	control	control	GPL570	GSE29981	ftp://ftp.ncbi.nlm.nih.gov/geo/samples/GSM742nnn/GSM742073/	GSM742073	300742073
A893_13	Homo sapiens	endometrium	control	control	GPL570	GSE29981	ftp://ftp.ncbi.nlm.nih.gov/geo/samples/GSM742nnn/GSM742072/	GSM742072	300742072
A893_12	Homo sapiens	endometrium	control	control	GPL570	GSE29981	ftp://ftp.ncbi.nlm.nih.gov/geo/samples/GSM742nnn/GSM742071/	GSM742071	300742071
A893_11	Homo sapiens	endometrium	control	control	GPL570	GSE29981	ftp://ftp.ncbi.nlm.nih.gov/geo/samples/GSM742nnn/GSM742070/	GSM742070	300742070
A893_10	Homo sapiens	endometrium	control	control	GPL570	GSE29981	ftp://ftp.ncbi.nlm.nih.gov/geo/samples/GSM742nnn/GSM742069/	GSM742069	300742069
A893_09	Homo sapiens	endometrium	control	control	GPL570	GSE29981	ftp://ftp.ncbi.nlm.nih.gov/geo/samples/GSM742nnn/GSM742068/	GSM742068	300742068
A893_07	Homo sapiens	endometrium	control	control	GPL570	GSE29981	ftp://ftp.ncbi.nlm.nih.gov/geo/samples/GSM742nnn/GSM742067/	GSM742067	300742067
A893_06	Homo sapiens	endometrium	control	control	GPL570	GSE29981	ftp://ftp.ncbi.nlm.nih.gov/geo/samples/GSM742nnn/GSM742065/	GSM742065	300742065
A893_05	Homo sapiens	endometrium	control	control	GPL570	GSE29981	ftp://ftp.ncbi.nlm.nih.gov/geo/samples/GSM742nnn/GSM742063/	GSM742063	300742063
A893_04	Homo sapiens	endometrium	control	control	GPL570	GSE29981	ftp://ftp.ncbi.nlm.nih.gov/geo/samples/GSM742nnn/GSM742061/	GSM742061	300742061
A893_03	Homo sapiens	endometrium	control	control	GPL570	GSE29981	ftp://ftp.ncbi.nlm.nih.gov/geo/samples/GSM742nnn/GSM742058/	GSM742058	300742058
A893_02	Homo sapiens	endometrium	control	control	GPL570	GSE29981	ftp://ftp.ncbi.nlm.nih.gov/geo/samples/GSM742nnn/GSM742057/	GSM742057	300742057
A893_01	Homo sapiens	endometrium	control	control	GPL570	GSE29981	ftp://ftp.ncbi.nlm.nih.gov/geo/samples/GSM742nnn/GSM742055/	GSM742055	300742055
endometrium_3	Homo sapiens	endometrium	control	control	GPL570	GSE3526	ftp://ftp.ncbi.nlm.nih.gov/geo/samples/GSM80nnn/GSM80685/	GSM80685	300080685
endometrium_10	Homo sapiens	endometrium	control	control	GPL570	GSE3526	ftp://ftp.ncbi.nlm.nih.gov/geo/samples/GSM80nnn/GSM80674/	GSM80674	300080674
endometrium_9	Homo sapiens	endometrium	control	control	GPL570	GSE3526	ftp://ftp.ncbi.nlm.nih.gov/geo/samples/GSM80nnn/GSM80673/	GSM80673	300080673
endometrium_8	Homo sapiens	endometrium	control	control	GPL570	GSE3526	ftp://ftp.ncbi.nlm.nih.gov/geo/samples/GSM80nnn/GSM80672/	GSM80672	300080672
Endometrium-Normal 10	Homo sapiens	endometrium	control	control	GPL570	GSE7305 Dataset	ftp://ftp.ncbi.nlm.nih.gov/geo/samples/GSM175nnn/GSM175785/	GSM175785	300175785
Endometrium-Normal 9	Homo sapiens	endometrium	control	control	GPL570	GSE7305 Dataset	ftp://ftp.ncbi.nlm.nih.gov/geo/samples/GSM175nnn/GSM175784/	GSM175784	300175784
Endometrium-Normal 8	Homo sapiens	endometrium	control	control	GPL570	GSE7305 Dataset	ftp://ftp.ncbi.nlm.nih.gov/geo/samples/GSM175nnn/GSM175783/	GSM175783	300175783
Endometrium-Normal 7	Homo sapiens	endometrium	control	control	GPL570	GSE7305 Dataset	ftp://ftp.ncbi.nlm.nih.gov/geo/samples/GSM175nnn/GSM175782/	GSM175782	300175782
Endometrium-Normal 6	Homo sapiens	endometrium	control	control	GPL570	GSE7305 Dataset	ftp://ftp.ncbi.nlm.nih.gov/geo/samples/GSM175nnn/GSM175781/	GSM175781	300175781
Endometrium-Normal 5	Homo sapiens	endometrium	control	control	GPL570	GSE7305 Dataset	ftp://ftp.ncbi.nlm.nih.gov/geo/samples/GSM175nnn/GSM175780/	GSM175780	300175780
Endometrium-Normal 4	Homo sapiens	endometrium	control	control	GPL570	GSE7305 Dataset	ftp://ftp.ncbi.nlm.nih.gov/geo/samples/GSM175nnn/GSM175779/	GSM175779	300175779
Endometrium-Normal 3	Homo sapiens	endometrium	control	control	GPL570	GSE7305 Dataset	ftp://ftp.ncbi.nlm.nih.gov/geo/samples/GSM175nnn/GSM175778/	GSM175778	300175778
Endometrium-Normal 2	Homo sapiens	endometrium	control	control	GPL570	GSE7305 Dataset	ftp://ftp.ncbi.nlm.nih.gov/geo/samples/GSM175nnn/GSM175777/	GSM175777	300175777
Endometrium-Normal 1	Homo sapiens	endometrium	control	control	GPL570	GSE7305 Dataset	ftp://ftp.ncbi.nlm.nih.gov/geo/samples/GSM175nnn/GSM175776/	GSM175776	300175776
endometrium 407	Homo sapiens	Endometrium	control	control	GPL570	GSE4888 Dataset	ftp://ftp.ncbi.nlm.nih.gov/geo/samples/GSM109nnn/GSM109840/	GSM109840	300109840
endometrium 619	Homo sapiens	Endometrium	control	control	GPL570	GSE4888 Dataset	ftp://ftp.ncbi.nlm.nih.gov/geo/samples/GSM109nnn/GSM109839/	GSM109839	300109839
endometrium 614	Homo sapiens	Endometrium	control	control	GPL570	GSE4888 Dataset	ftp://ftp.ncbi.nlm.nih.gov/geo/samples/GSM109nnn/GSM109838/	GSM109838	300109838
endometrium 576	Homo sapiens	Endometrium	control	control	GPL570	GSE4888 Dataset	ftp://ftp.ncbi.nlm.nih.gov/geo/samples/GSM109nnn/GSM109837/	GSM109837	300109837
endometrium 462	Homo sapiens	Endometrium	control	control	GPL570	GSE4888 Dataset	ftp://ftp.ncbi.nlm.nih.gov/geo/samples/GSM109nnn/GSM109836/	GSM109836	300109836
endometrium 449	Homo sapiens	Endometrium	control	control	GPL570	GSE4888 Dataset	ftp://ftp.ncbi.nlm.nih.gov/geo/samples/GSM109nnn/GSM109835/	GSM109835	300109835
endometrium 442	Homo sapiens	Endometrium	control	control	GPL570	GSE4888 Dataset	ftp://ftp.ncbi.nlm.nih.gov/geo/samples/GSM109nnn/GSM109834/	GSM109834	300109834
endometrium 648	Homo sapiens	Endometrium	control	control	GPL570	GSE4888 Dataset	ftp://ftp.ncbi.nlm.nih.gov/geo/samples/GSM109nnn/GSM109833/	GSM109833	300109833
endometrium 494	Homo sapiens	Endometrium	control	control	GPL570	GSE4888 Dataset	ftp://ftp.ncbi.nlm.nih.gov/geo/samples/GSM109nnn/GSM109832/	GSM109832	300109832
endometrium M163	Homo sapiens	Endometrium	control	control	GPL570	GSE4888 Dataset	ftp://ftp.ncbi.nlm.nih.gov/geo/samples/GSM109nnn/GSM109831/	GSM109831	300109831
endometrium M158	Homo sapiens	Endometrium	control	control	GPL570	GSE4888 Dataset	ftp://ftp.ncbi.nlm.nih.gov/geo/samples/GSM109nnn/GSM109830/	GSM109830	300109830
endometrium M153	Homo sapiens	Endometrium	control	control	GPL570	GSE4888 Dataset	ftp://ftp.ncbi.nlm.nih.gov/geo/samples/GSM109nnn/GSM109829/	GSM109829	300109829
endometrium G98A	Homo sapiens	Endometrium	control	control	GPL570	GSE4888 Dataset	ftp://ftp.ncbi.nlm.nih.gov/geo/samples/GSM109nnn/GSM109828/	GSM109828	300109828
endometrium 659	Homo sapiens	Endometrium	control	control	GPL570	GSE4888 Dataset	ftp://ftp.ncbi.nlm.nih.gov/geo/samples/GSM109nnn/GSM109827/	GSM109827	300109827
endometrium 626	Homo sapiens	Endometrium	control	control	GPL570	GSE4888 Dataset	ftp://ftp.ncbi.nlm.nih.gov/geo/samples/GSM109nnn/GSM109826/	GSM109826	300109826
endometrium 617	Homo sapiens	Endometrium	control	control	GPL570	GSE4888 Dataset	ftp://ftp.ncbi.nlm.nih.gov/geo/samples/GSM109nnn/GSM109825/	GSM109825	300109825
endometrium 610	Homo sapiens	Endometrium	control	control	GPL570	GSE4888 Dataset	ftp://ftp.ncbi.nlm.nih.gov/geo/samples/GSM109nnn/GSM109824/	GSM109824	300109824
endometrium 389	Homo sapiens	Endometrium	control	control	GPL570	GSE4888 Dataset	ftp://ftp.ncbi.nlm.nih.gov/geo/samples/GSM109nnn/GSM109823/	GSM109823	300109823
endometrium 664	Homo sapiens	Endometrium	control	control	GPL570	GSE4888 Dataset	ftp://ftp.ncbi.nlm.nih.gov/geo/samples/GSM109nnn/GSM109822/	GSM109822	300109822
endometrium 650	Homo sapiens	Endometrium	control	control	GPL570	GSE4888 Dataset	ftp://ftp.ncbi.nlm.nih.gov/geo/samples/GSM109nnn/GSM109821/	GSM109821	300109821
endometrium 629	Homo sapiens	Endometrium	control	control	GPL570	GSE4888 Dataset	ftp://ftp.ncbi.nlm.nih.gov/geo/samples/GSM109nnn/GSM109820/	GSM109820	300109820
endometrium 642	Homo sapiens	Endometrium	control	control	GPL570	GSE4888 Dataset	ftp://ftp.ncbi.nlm.nih.gov/geo/samples/GSM109nnn/GSM109819/	GSM109819	300109819
endometrium 421	Homo sapiens	Endometrium	control	control	GPL570	GSE4888 Dataset	ftp://ftp.ncbi.nlm.nih.gov/geo/samples/GSM109nnn/GSM109818/	GSM109818	300109818
endometrium M182	Homo sapiens	Endometrium	control	control	GPL570	GSE4888 Dataset	ftp://ftp.ncbi.nlm.nih.gov/geo/samples/GSM109nnn/GSM109817/	GSM109817	300109817
endometrium M169	Homo sapiens	Endometrium	control	control	GPL570	GSE4888 Dataset	ftp://ftp.ncbi.nlm.nih.gov/geo/samples/GSM109nnn/GSM109816/	GSM109816	300109816
endometrium M165	Homo sapiens	Endometrium	control	control	GPL570	GSE4888 Dataset	ftp://ftp.ncbi.nlm.nih.gov/geo/samples/GSM109nnn/GSM109815/	GSM109815	300109815
endometrium 598	Homo sapiens	Endometrium	control	control	GPL570	GSE4888 Dataset	ftp://ftp.ncbi.nlm.nih.gov/geo/samples/GSM109nnn/GSM109814/	GSM109814	300109814
MSE_N_M163	Homo sapiens	Endometrium	control	control	GPL570	GSE6364 Dataset	ftp://ftp.ncbi.nlm.nih.gov/geo/samples/GSM150nnn/GSM150227/	GSM150227	300150227
MSE_N_M158	Homo sapiens	Endometrium	control	control	GPL570	GSE6364 Dataset	ftp://ftp.ncbi.nlm.nih.gov/geo/samples/GSM150nnn/GSM150226/	GSM150226	300150226
MSE_N_M153	Homo sapiens	Endometrium	control	control	GPL570	GSE6364 Dataset	ftp://ftp.ncbi.nlm.nih.gov/geo/samples/GSM150nnn/GSM150225/	GSM150225	300150225
MSE_N_G98A	Homo sapiens	Endometrium	control	control	GPL570	GSE6364 Dataset	ftp://ftp.ncbi.nlm.nih.gov/geo/samples/GSM150nnn/GSM150224/	GSM150224	300150224
MSE_N_659	Homo sapiens	Endometrium	control	control	GPL570	GSE6364 Dataset	ftp://ftp.ncbi.nlm.nih.gov/geo/samples/GSM150nnn/GSM150223/	GSM150223	300150223
MSE_N_626	Homo sapiens	Endometrium	control	control	GPL570	GSE6364 Dataset	ftp://ftp.ncbi.nlm.nih.gov/geo/samples/GSM150nnn/GSM150222/	GSM150222	300150222
MSE_N_617	Homo sapiens	Endometrium	control	control	GPL570	GSE6364 Dataset	ftp://ftp.ncbi.nlm.nih.gov/geo/samples/GSM150nnn/GSM150221/	GSM150221	300150221
MSE_N_610	Homo sapiens	Endometrium	control	control	GPL570	GSE6364 Dataset	ftp://ftp.ncbi.nlm.nih.gov/geo/samples/GSM150nnn/GSM150220/	GSM150220	300150220
ESE_N_664	Homo sapiens	Endometrium	control	control	GPL570	GSE6364 Dataset	ftp://ftp.ncbi.nlm.nih.gov/geo/samples/GSM150nnn/GSM150210/	GSM150210	300150210
