# Supplementary material for: Integrating the dysregulated inflammasome-based molecular functionome in the malignant transformation of endometriosis-associated ovarian carcinoma
Source: Oncotarget. 2017 Dec 18;9(3):3704–26. doi: 10.18632/oncotarget.23364 (PMC5790494; doi:10.18632/oncotarget.23364)
Supplement: Supplementary file 3 [file oncotarget-09-3704-s003.xlsx]

## Sheet: commom_GO_tab
Gene set	p value	GO index
GO_CAMP_MEDIATED_SIGNALING	1.40829e-16	GO:0019933
GO_PIGMENT_CELL_DIFFERENTIATION	2.16882e-15	GO:0050931
GO_LAMELLAR_BODY	5.82515e-15	GO:0042599
GO_SMOOTH_ENDOPLASMIC_RETICULUM	8.86303e-15	GO:0005790
GO_SIGNAL_PEPTIDE_PROCESSING	2.17639e-14	GO:0006465
GO_PURINE_CONTAINING_COMPOUND_CATABOLIC_PROCESS	8.2827e-14	GO:0072523
GO_APPENDAGE_DEVELOPMENT	1.68059e-13	GO:0048736
GO_ION_ANTIPORTER_ACTIVITY	5.7716e-13	GO:0099516
GO_ORGANIC_ACID_TRANSPORT	7.23108e-13	GO:0015849
GO_AMINO_ACID_TRANSPORT	1.65196e-12	GO:0006865
GO_PROTEIN_KINASE_A_BINDING	9.79407e-12	GO:0051018
GO_SULFUR_COMPOUND_BIOSYNTHETIC_PROCESS	1.47657e-11	GO:0044272
GO_ORGANIC_ACID_TRANSMEMBRANE_TRANSPORT	1.72853e-11	GO:1903825
GO_SKELETAL_SYSTEM_MORPHOGENESIS	3.71333e-11	GO:0048705
GO_ANTIPORTER_ACTIVITY	4.83548e-11	GO:0015297
GO_DRUG_TRANSPORTER_ACTIVITY	4.83548e-11	GO:0090484
GO_HEPARAN_SULFATE_PROTEOGLYCAN_METABOLIC_PROCESS	1.66409e-10	GO:0030201
GO_PROTEIN_TRANSPORT_ALONG_MICROTUBULE	1.92773e-10	GO:0098840
GO_ROUNDABOUT_SIGNALING_PATHWAY	2.52568e-10	GO:0035385
GO_AUTOPHAGOSOME	3.90816e-10	GO:0005776
GO_SECONDARY_ACTIVE_TRANSMEMBRANE_TRANSPORTER_ACTIVITY	4.76822e-10	GO:0015291
GO_AMINO_ACID_TRANSMEMBRANE_TRANSPORT	7.37469e-10	GO:0003333
GO_PROTEIN_KINASE_A_CATALYTIC_SUBUNIT_BINDING	7.77628e-10	GO:0034236
GO_REGULATION_OF_ESTABLISHMENT_OF_PROTEIN_LOCALIZATION_TO_PLASMA_MEMBRANE	1.33209e-09	GO:0090003
GO_STEROID_HORMONE_RECEPTOR_ACTIVITY	1.72434e-09	GO:0003707
GO_NEGATIVE_REGULATION_OF_GLYCOPROTEIN_BIOSYNTHETIC_PROCESS	2.86217e-09	GO:0010561
GO_KETONE_BODY_METABOLIC_PROCESS	4.65305e-09	GO:1902224
GO_TRANSCRIPTIONAL_REPRESSOR_ACTIVITY_RNA_POLYMERASE_II_CORE_PROMOTER_PROXIMAL_REGION_SEQUENCE_SPECIFIC_BINDING	4.66993e-09	GO:0001078
GO_REGULATION_OF_CELLULAR_RESPONSE_TO_TRANSFORMING_GROWTH_FACTOR_BETA_STIMULUS	5.3672e-09	GO:1903844
GO_PROTEIN_ACTIVATION_CASCADE	7.84413e-09	GO:0072376
GO_ADAPTIVE_IMMUNE_RESPONSE_BASED_ON_SOMATIC_RECOMBINATION_OF_IMMUNE_RECEPTORS_BUILT_FROM_IMMUNOGLOBULIN_SUPERFAMILY_DOMAINS	8.21781e-09	GO:0002460
GO_CRANIAL_SKELETAL_SYSTEM_DEVELOPMENT	1.4266e-08	GO:1904888
GO_TRANS_GOLGI_NETWORK_TRANSPORT_VESICLE	1.77869e-08	GO:0030140
GO_CELLULAR_RESPONSE_TO_HEAT	2.27027e-08	GO:0034605
GO_APICAL_PROTEIN_LOCALIZATION	2.72312e-08	GO:0045176
GO_REGULATION_OF_NEUROTRANSMITTER_TRANSPORT	3.31257e-08	GO:0051588
GO_RAS_PROTEIN_SIGNAL_TRANSDUCTION	4.67567e-08	GO:0007265
GO_PALATE_DEVELOPMENT	5.07307e-08	GO:0060021
GO_EMBRYONIC_VISCEROCRANIUM_MORPHOGENESIS	7.72332e-08	GO:0048703
GO_CILIARY_BASAL_BODY	9.06861e-08	GO:0036064
GO_RESPONSE_TO_CADMIUM_ION	1.47117e-07	GO:0046686
GO_POSITIVE_REGULATION_OF_CARTILAGE_DEVELOPMENT	2.07685e-07	GO:0061036
GO_EMBRYONIC_CRANIAL_SKELETON_MORPHOGENESIS	2.0953e-07	GO:0048701
GO_INO80_TYPE_COMPLEX	2.55829e-07	GO:0097346
GO_GLANDULAR_EPITHELIAL_CELL_DEVELOPMENT	3.10677e-07	GO:0002068
GO_RHO_PROTEIN_SIGNAL_TRANSDUCTION	7.99547e-07	GO:0007266
GO_POSITIVE_REGULATION_OF_INSULIN_SECRETION	8.28181e-07	GO:0032024
GO_PHOSPHORIC_DIESTER_HYDROLASE_ACTIVITY	9.86006e-07	GO:0008081
GO_ENDOSOME_LUMEN	1.43538e-06	GO:0031904
GO_ER_TO_GOLGI_TRANSPORT_VESICLE_MEMBRANE	1.67181e-06	GO:0012507
GO_ENDOPLASMIC_RETICULUM_ORGANIZATION	1.83275e-06	GO:0007029
GO_CARBOHYDRATE_DERIVATIVE_TRANSPORTER_ACTIVITY	3.40105e-06	GO:1901505
GO_POSITIVE_REGULATION_OF_PHOSPHATIDYLINOSITOL_3_KINASE_SIGNALING	3.72213e-06	GO:0014068
GO_POSITIVE_REGULATION_OF_INSULIN_SECRETION_INVOLVED_IN_CELLULAR_RESPONSE_TO_GLUCOSE_STIMULUS	4.86521e-06	GO:0035774
GO_RESPIRATORY_GASEOUS_EXCHANGE	5.85853e-06	GO:0007585
GO_CATION_CATION_ANTIPORTER_ACTIVITY	6.81579e-06	GO:0015491
GO_GAMMA_TUBULIN_BINDING	7.24089e-06	GO:0043015
GO_INNER_EAR_MORPHOGENESIS	1.137e-05	GO:0042472
GO_SOLUTE_CATION_ANTIPORTER_ACTIVITY	1.43208e-05	GO:0015298
GO_REGULATION_OF_MACROPHAGE_ACTIVATION	2.4425e-05	GO:0043030
GO_LYSOSOMAL_LUMEN	5.68406e-05	GO:0043202
GO_GRANULOCYTE_DIFFERENTIATION	0.000132246	GO:0030851
GO_INFLAMMASOME_COMPLEX	0.000163104	GO:0061702
GO_ENDOCYTIC_RECYCLING	0.000195499	GO:0032456
GO_EPOXYGENASE_P450_PATHWAY	0.00282327	GO:0019373
