# Supplementary material for: Integrating the dysregulated inflammasome-based molecular functionome in the malignant transformation of endometriosis-associated ovarian carcinoma
Source: Oncotarget. 2017 Dec 18;9(3):3704–26. doi: 10.18632/oncotarget.23364 (PMC5790494; doi:10.18632/oncotarget.23364)
Supplement: Supplementary file 4 [file oncotarget-09-3704-s004.xlsx]

## Sheet: 工作表1
ES				CCC				EC
geneset	GOid	p value		geneset	GOid	p value		geneset	GOid	p value
GO_GOLGI_CISTERNA	GO:0031985	2.919e-30		GO_NEGATIVE_REGULATION_OF_ANTIGEN_RECEPTOR_MEDIATED_SIGNALING_PATHWAY	GO:0050858	2.06979e-18		GO_REGULATION_OF_B_CELL_RECEPTOR_SIGNALING_PATHWAY	GO:0050855	7.8027e-21
GO_GOLGI_STACK	GO:0005795	3.1434e-29		GO_ENDOPLASMIC_RETICULUM_QUALITY_CONTROL_COMPARTMENT	GO:0044322	5.4496e-17		GO_WOUND_HEALING_SPREADING_OF_EPIDERMAL_CELLS	GO:0035313	3.54515e-17
GO_POSITIVE_REGULATION_OF_INTERLEUKIN_2_BIOSYNTHETIC_PROCESS	GO:0045086	3.1659e-29		GO_REGULATION_OF_B_CELL_RECEPTOR_SIGNALING_PATHWAY	GO:0050855	5.46606e-17		GO_REGULATION_OF_TOLL_LIKE_RECEPTOR_4_SIGNALING_PATHWAY	GO:0034143	7.2653e-17
GO_INTERFERON_GAMMA_MEDIATED_SIGNALING_PATHWAY	GO:0060333	8.70502e-29		GO_REGULATION_OF_NATURAL_KILLER_CELL_ACTIVATION	GO:0032814	3.93891e-16		GO_REGULATION_OF_OXIDATIVE_STRESS_INDUCED_NEURON_DEATH	GO:1903203	5.75833e-15
GO_RESPONSE_TO_INTERFERON_GAMMA	GO:0034341	2.31727e-28		GO_MAST_CELL_GRANULE	GO:0042629	5.79252e-16		GO_LAMELLAR_BODY	GO:0042599	5.82515e-15
GO_CELLULAR_RESPONSE_TO_INTERFERON_GAMMA	GO:0071346	4.76567e-28		GO_POSITIVE_REGULATION_OF_ENDOPLASMIC_RETICULUM_UNFOLDED_PROTEIN_RESPONSE	GO:1900103	1.49833e-15		GO_SMOOTH_ENDOPLASMIC_RETICULUM	GO:0005790	8.86303e-15
GO_ADAPTIVE_IMMUNE_RESPONSE_BASED_ON_SOMATIC_RECOMBINATION_OF_IMMUNE_RECEPTORS_BUILT_FROM_IMMUNOGLOBULIN_SUPERFAMILY_DOMAINS	GO:0002460	8.45937e-28		GO_PLATELET_ALPHA_GRANULE_LUMEN	GO:0031093	5.07193e-15		GO_NEGATIVE_REGULATION_OF_ANTIGEN_RECEPTOR_MEDIATED_SIGNALING_PATHWAY	GO:0050858	1.01425e-14
GO_POSITIVE_REGULATION_OF_INTERLEUKIN_8_PRODUCTION	GO:0032757	3.88472e-27		GO_LYSOSOMAL_LUMEN	GO:0043202	1.4536e-14		GO_T_CELL_DIFFERENTIATION_INVOLVED_IN_IMMUNE_RESPONSE	GO:0002292	1.87762e-14
GO_INTRINSIC_COMPONENT_OF_ENDOPLASMIC_RETICULUM_MEMBRANE	GO:0031227	4.54513e-27		GO_SMOOTH_ENDOPLASMIC_RETICULUM	GO:0005790	1.77882e-14		GO_ANGIOGENESIS_INVOLVED_IN_WOUND_HEALING	GO:0060055	2.12601e-12
GO_REGULATION_OF_INTERLEUKIN_8_PRODUCTION	GO:0032677	5.01903e-27		GO_REGULATION_OF_TOLL_LIKE_RECEPTOR_4_SIGNALING_PATHWAY	GO:0034143	7.46213e-14		GO_REGULATION_OF_IRE1_MEDIATED_UNFOLDED_PROTEIN_RESPONSE	GO:1903894	2.3272e-12
GO_LYMPHOCYTE_MEDIATED_IMMUNITY	GO:0002449	7.97295e-27		GO_PLATELET_ALPHA_GRANULE	GO:0031091	2.2276e-13		GO_ENDOPLASMIC_RETICULUM_QUALITY_CONTROL_COMPARTMENT	GO:0044322	2.49134e-12
GO_GOLGI_CISTERNA_MEMBRANE	GO:0032580	9.33638e-27		GO_VACUOLAR_LUMEN	GO:0005775	3.46015e-13		GO_METHYLOSOME	GO:0034709	9.4554e-12
GO_RECYCLING_ENDOSOME	GO:0055037	1.46994e-26		GO_POSITIVE_REGULATION_OF_MACROPHAGE_ACTIVATION	GO:0043032	5.95183e-13		GO_INTERFERON_GAMMA_PRODUCTION	GO:0032609	2.27081e-11
GO_REGULATION_OF_T_HELPER_CELL_DIFFERENTIATION	GO:0045622	4.28361e-26		GO_RECYCLING_ENDOSOME	GO:0055037	1.07562e-12		GO_REGULATION_OF_RESPONSE_TO_INTERFERON_GAMMA	GO:0060330	1.95849e-10
GO_CLATHRIN_COATED_ENDOCYTIC_VESICLE	GO:0045334	4.80268e-26		GO_SECRETORY_GRANULE_LUMEN	GO:0034774	2.68859e-12		GO_INTRINSIC_COMPONENT_OF_GOLGI_MEMBRANE	GO:0031228	2.01467e-10
GO_LYTIC_VACUOLE_MEMBRANE	GO:0098852	5.9185e-26		GO_REGULATION_OF_ANTIGEN_RECEPTOR_MEDIATED_SIGNALING_PATHWAY	GO:0050854	2.98503e-12		GO_POSITIVE_REGULATION_OF_ENDOPLASMIC_RETICULUM_UNFOLDED_PROTEIN_RESPONSE	GO:1900103	2.66721e-10
GO_REGULATION_OF_CELLULAR_RESPONSE_TO_HEAT	GO:1900034	6.18601e-26		GO_HUMORAL_IMMUNE_RESPONSE	GO:0006959	3.13619e-12		GO_AUTOPHAGOSOME	GO:0005776	3.90816e-10
GO_LATE_ENDOSOME	GO:0005770	9.27891e-26		GO_ER_TO_GOLGI_TRANSPORT_VESICLE	GO:0030134	6.63655e-12		GO_POSITIVE_REGULATION_OF_TRANSCRIPTION_FROM_RNA_POLYMERASE_II_PROMOTER_IN_RESPONSE_TO_STRESS	GO:0036003	4.54508e-10
GO_STRESS_ACTIVATED_PROTEIN_KINASE_SIGNALING_CASCADE	GO:0031098	9.27891e-26		GO_GAMMA_TUBULIN_COMPLEX	GO:0000930	8.13749e-12		GO_REGULATION_OF_ENDOPLASMIC_RETICULUM_UNFOLDED_PROTEIN_RESPONSE	GO:1900101	4.58496e-10
GO_AUTOPHAGOSOME	GO:0005776	9.61366e-26		GO_IRE1_MEDIATED_UNFOLDED_PROTEIN_RESPONSE	GO:0036498	1.1056e-11		GO_AXON_REGENERATION	GO:0031103	7.12379e-10
GO_RECYCLING_ENDOSOME_MEMBRANE	GO:0055038	1.21313e-25		GO_ENDOPLASMIC_RETICULUM_GOLGI_INTERMEDIATE_COMPARTMENT	GO:0005793	1.88762e-11		GO_REGULATION_OF_T_CELL_CHEMOTAXIS	GO:0010819	1.00536e-09
GO_LEUKOCYTE_MEDIATED_IMMUNITY	GO:0002443	1.43192e-25		GO_CELLULAR_RESPONSE_TO_TOPOLOGICALLY_INCORRECT_PROTEIN	GO:0035967	4.53919e-11		GO_HUMORAL_IMMUNE_RESPONSE	GO:0006959	1.28742e-09
GO_SMOOTH_ENDOPLASMIC_RETICULUM	GO:0005790	1.91018e-25		GO_MAST_CELL_MEDIATED_IMMUNITY	GO:0002448	4.65985e-11		GO_TRANS_GOLGI_NETWORK_MEMBRANE	GO:0032588	1.34395e-09
GO_POSITIVE_REGULATION_OF_T_HELPER_CELL_DIFFERENTIATION	GO:0045624	2.63148e-25		GO_MYELOID_LEUKOCYTE_MEDIATED_IMMUNITY	GO:0002444	5.0444e-11		GO_TRANS_GOLGI_NETWORK_TRANSPORT_VESICLE_MEMBRANE	GO:0012510	1.5981e-09
GO_HUMORAL_IMMUNE_RESPONSE_MEDIATED_BY_CIRCULATING_IMMUNOGLOBULIN	GO:0002455	2.98407e-25		GO_MAST_CELL_ACTIVATION	GO:0045576	5.6048e-11		GO_MATURE_B_CELL_DIFFERENTIATION	GO:0002335	2.48089e-09
GO_JNK_CASCADE	GO:0007254	3.48436e-25		GO_INTRINSIC_COMPONENT_OF_MITOCHONDRIAL_OUTER_MEMBRANE	GO:0031306	6.1747e-11		GO_VESICLE_COAT	GO:0030120	2.68842e-09
GO_POSITIVE_REGULATION_OF_CD4_POSITIVE_ALPHA_BETA_T_CELL_ACTIVATION	GO:2000516	3.85427e-25		GO_LAMELLAR_BODY	GO:0042599	6.97386e-11		GO_COMPLEMENT_ACTIVATION	GO:0006956	3.61434e-09
GO_ENDOSOMAL_PART	GO:0044440	4.20446e-25		GO_SPLEEN_DEVELOPMENT	GO:0048536	7.41016e-11		GO_NEUTROPHIL_MEDIATED_IMMUNITY	GO:0002446	4.80363e-09
GO_RESPONSE_TO_HEAT	GO:0009408	4.52272e-25		GO_REGULATION_OF_ENDOPLASMIC_RETICULUM_UNFOLDED_PROTEIN_RESPONSE	GO:1900101	7.41334e-11		GO_MICROBODY_LUMEN	GO:0031907	6.16593e-09
GO_VACUOLAR_MEMBRANE	GO:0005774	5.05102e-25		GO_REGULATION_OF_IRE1_MEDIATED_UNFOLDED_PROTEIN_RESPONSE	GO:1903894	1.08542e-10		GO_ADAPTIVE_IMMUNE_RESPONSE_BASED_ON_SOMATIC_RECOMBINATION_OF_IMMUNE_RECEPTORS_BUILT_FROM_IMMUNOGLOBULIN_SUPERFAMILY_DOMAINS	GO:0002460	8.21781e-09
GO_CELLULAR_RESPONSE_TO_HEAT	GO:0034605	6.99123e-25		GO_AUTOPHAGOSOME	GO:0005776	1.19264e-10		GO_CLATHRIN_COAT_OF_TRANS_GOLGI_NETWORK_VESICLE	GO:0030130	1.05429e-08
GO_REGULATION_OF_CD4_POSITIVE_ALPHA_BETA_T_CELL_ACTIVATION	GO:2000514	8.68217e-25		GO_NEGATIVE_REGULATION_OF_T_CELL_PROLIFERATION	GO:0042130	1.21719e-10		GO_HUMORAL_IMMUNE_RESPONSE_MEDIATED_BY_CIRCULATING_IMMUNOGLOBULIN	GO:0002455	1.48601e-08
GO_ENDOSOME	GO:0005768	9.67673e-25		GO_TOLL_LIKE_RECEPTOR_4_SIGNALING_PATHWAY	GO:0034142	1.34108e-10		GO_CD4_POSITIVE_ALPHA_BETA_T_CELL_ACTIVATION	GO:0035710	1.77869e-08
GO_VACUOLAR_PART	GO:0044437	1.10498e-24		GO_ER_ASSOCIATED_UBIQUITIN_DEPENDENT_PROTEIN_CATABOLIC_PROCESS	GO:0030433	3.67383e-10		GO_TRANS_GOLGI_NETWORK_TRANSPORT_VESICLE	GO:0030140	1.77869e-08
GO_ANTIGEN_PROCESSING_AND_PRESENTATION	GO:0019882	1.3432e-24		GO_POSITIVE_REGULATION_OF_TRANSCRIPTION_FROM_RNA_POLYMERASE_II_PROMOTER_IN_RESPONSE_TO_STRESS	GO:0036003	5.16742e-10		GO_CELLULAR_RESPONSE_TO_HEAT	GO:0034605	2.27027e-08
GO_ENDOSOME_LUMEN	GO:0031904	1.49489e-24		GO_NEGATIVE_REGULATION_OF_T_CELL_DIFFERENTIATION	GO:0045581	5.37731e-10		GO_REGULATION_OF_ACUTE_INFLAMMATORY_RESPONSE	GO:0002673	2.41348e-08
GO_MICROTUBULE_ORGANIZING_CENTER_PART	GO:0044450	2.17605e-24		GO_CELLULAR_SENESCENCE	GO:0090398	6.78854e-10		GO_THYMIC_T_CELL_SELECTION	GO:0045061	3.50833e-08
GO_REGULATION_OF_INTERLEUKIN_2_BIOSYNTHETIC_PROCESS	GO:0045076	2.25401e-24		GO_NATURAL_KILLER_CELL_MEDIATED_IMMUNITY	GO:0002228	1.15102e-09		GO_B_CELL_MEDIATED_IMMUNITY	GO:0019724	3.74585e-08
GO_THYMIC_T_CELL_SELECTION	GO:0045061	3.33738e-24		GO_REGULATION_OF_P38MAPK_CASCADE	GO:1900744	1.38688e-09		GO_POSITIVE_REGULATION_OF_RESPONSE_TO_OXIDATIVE_STRESS	GO:1902884	1.14238e-07
GO_B_CELL_RECEPTOR_SIGNALING_PATHWAY	GO:0050853	4.34236e-24		GO_ADAPTIVE_IMMUNE_RESPONSE_BASED_ON_SOMATIC_RECOMBINATION_OF_IMMUNE_RECEPTORS_BUILT_FROM_IMMUNOGLOBULIN_SUPERFAMILY_DOMAINS	GO:0002460	1.47709e-09		GO_INTRINSIC_COMPONENT_OF_MITOCHONDRIAL_OUTER_MEMBRANE	GO:0031306	1.44901e-07
GO_POSITIVE_REGULATION_OF_B_CELL_PROLIFERATION	GO:0030890	4.50187e-24		GO_WOUND_HEALING_SPREADING_OF_EPIDERMAL_CELLS	GO:0035313	1.92452e-09		GO_MYELOID_LEUKOCYTE_MEDIATED_IMMUNITY	GO:0002444	1.63097e-07
GO_GOLGI_MEMBRANE	GO:0000139	5.97962e-24		GO_TRANS_GOLGI_NETWORK_TRANSPORT_VESICLE	GO:0030140	2.35366e-09		GO_CYTOKINE_PRODUCTION_INVOLVED_IN_IMMUNE_RESPONSE	GO:0002367	2.4245e-07
GO_REGULATION_OF_HUMORAL_IMMUNE_RESPONSE	GO:0002920	7.26453e-24		GO_ERAD_PATHWAY	GO:0036503	2.45123e-09		GO_SARCOPLASMIC_RETICULUM_MEMBRANE	GO:0033017	2.62781e-07
GO_REGULATION_OF_CYTOKINE_BIOSYNTHETIC_PROCESS	GO:0042035	9.1488e-24		GO_POSITIVE_REGULATION_OF_NATURAL_KILLER_CELL_MEDIATED_IMMUNITY	GO:0002717	2.68666e-09		GO_REGULATION_OF_HUMORAL_IMMUNE_RESPONSE	GO:0002920	2.81437e-07
GO_MYELOID_LEUKOCYTE_DIFFERENTIATION	GO:0002573	1.00825e-23		GO_AXON_REGENERATION	GO:0031103	3.43108e-09		GO_POSITIVE_REGULATION_OF_INTERLEUKIN_10_PRODUCTION	GO:0032733	4.10836e-07
GO_LYMPHOCYTE_COSTIMULATION	GO:0031294	1.20608e-23		GO_NEUTROPHIL_MEDIATED_IMMUNITY	GO:0002446	3.44686e-09		GO_REGULATION_OF_INTERLEUKIN_13_PRODUCTION	GO:0032656	5.74784e-07
GO_COMPLEMENT_ACTIVATION	GO:0006956	1.21873e-23		GO_REGULATION_OF_DNA_REPAIR	GO:0006282	4.16029e-09		GO_DEFENSE_RESPONSE_TO_GRAM_POSITIVE_BACTERIUM	GO:0050830	5.97062e-07
GO_PERINUCLEAR_REGION_OF_CYTOPLASM	GO:0048471	1.26852e-23		GO_TRANS_GOLGI_NETWORK_TRANSPORT_VESICLE_MEMBRANE	GO:0012510	5.37169e-09		GO_MAST_CELL_GRANULE	GO:0042629	6.30201e-07
GO_B_CELL_MEDIATED_IMMUNITY	GO:0019724	1.46666e-23		GO_LEUKOCYTE_MEDIATED_IMMUNITY	GO:0002443	6.64514e-09		GO_BASE_EXCISION_REPAIR	GO:0006284	6.52459e-07
GO_POSITIVE_REGULATION_OF_CHEMOKINE_PRODUCTION	GO:0032722	1.6885e-23		GO_COPI_VESICLE_COAT	GO:0030126	8.84117e-09		GO_DERLIN_1_RETROTRANSLOCATION_COMPLEX	GO:0036513	7.59612e-07
GO_REGULATION_OF_CHEMOKINE_PRODUCTION	GO:0032642	2.15492e-23		GO_BASE_EXCISION_REPAIR	GO:0006284	8.98294e-09		GO_COMPLEMENT_ACTIVATION_ALTERNATIVE_PATHWAY	GO:0006957	7.94997e-07
GO_POSITIVE_REGULATION_OF_DNA_DAMAGE_RESPONSE_SIGNAL_TRANSDUCTION_BY_P53_CLASS_MEDIATOR	GO:0043517	2.63942e-23		GO_PERK_MEDIATED_UNFOLDED_PROTEIN_RESPONSE	GO:0036499	9.3015e-09		GO_CLATHRIN_VESICLE_COAT	GO:0030125	8.28181e-07
GO_ENDOCYTIC_VESICLE	GO:0030139	3.02825e-23		GO_CELLULAR_RESPONSE_TO_HEAT	GO:0034605	9.85431e-09		GO_REGULATION_OF_TUMOR_NECROSIS_FACTOR_BIOSYNTHETIC_PROCESS	GO:0042534	8.33675e-07
GO_CYTOSOLIC_PART	GO:0044445	3.29112e-23		GO_VESICLE_COAT	GO:0030120	1.01774e-08		GO_POSITIVE_REGULATION_OF_TRANSCRIPTION_FROM_RNA_POLYMERASE_II_PROMOTER_IN_RESPONSE_TO_ENDOPLASMIC_RETICULUM_STRESS	GO:1990440	8.91457e-07
GO_VACUOLE	GO:0005773	3.53484e-23		GO_CYTOPLASMIC_MRNA_PROCESSING_BODY	GO:0000932	1.0574e-08		GO_GAMMA_TUBULIN_COMPLEX	GO:0000930	1.16219e-06
GO_GOLGI_APPARATUS	GO:0005794	4.30832e-23		GO_CELLULAR_EXTRAVASATION	GO:0045123	1.06332e-08		GO_COPI_COATED_VESICLE_MEMBRANE	GO:0030663	1.3899e-06
GO_POSITIVE_REGULATION_OF_CYTOKINE_PRODUCTION_INVOLVED_IN_IMMUNE_RESPONSE	GO:0002720	4.51453e-23		GO_ENDOSOME_LUMEN	GO:0031904	1.2823e-08		GO_ENDOSOME_LUMEN	GO:0031904	1.43538e-06
GO_INFLAMMASOME_COMPLEX	GO:0061702	4.84845e-23		GO_REGULATION_OF_NATURAL_KILLER_CELL_MEDIATED_IMMUNITY	GO:0002715	1.38164e-08		GO_ER_TO_GOLGI_TRANSPORT_VESICLE_MEMBRANE	GO:0012507	1.67181e-06
GO_CELLULAR_RESPONSE_TO_STRESS	GO:0033554	6.08305e-23		GO_ER_TO_GOLGI_TRANSPORT_VESICLE_MEMBRANE	GO:0012507	1.40141e-08		GO_RESPONSE_TO_PAIN	GO:0048265	2.16885e-06
GO_REGULATION_OF_DEFENSE_RESPONSE_TO_VIRUS_BY_HOST	GO:0050691	7.38639e-23		GO_BLOOD_COAGULATION_FIBRIN_CLOT_FORMATION	GO:0072378	1.50497e-08		GO_NEGATIVE_REGULATION_OF_INTERFERON_GAMMA_PRODUCTION	GO:0032689	2.54439e-06
GO_MICROBODY_MEMBRANE	GO:0031903	7.69184e-23		GO_POSITIVE_REGULATION_OF_INTERLEUKIN_6_SECRETION	GO:2000778	1.51527e-08		GO_NEGATIVE_REGULATION_OF_CYTOKINE_BIOSYNTHETIC_PROCESS	GO:0042036	3.54296e-06
GO_REGULATION_OF_INTERLEUKIN_2_PRODUCTION	GO:0032663	9.20647e-23		GO_NEGATIVE_REGULATION_OF_HEMOPOIESIS	GO:1903707	2.10441e-08		GO_COPI_VESICLE_COAT	GO:0030126	4.53657e-06
GO_GOLGI_APPARATUS_PART	GO:0044431	9.94414e-23		GO_T_CELL_DIFFERENTIATION_INVOLVED_IN_IMMUNE_RESPONSE	GO:0002292	2.46161e-08		GO_POSITIVE_REGULATION_OF_ACUTE_INFLAMMATORY_RESPONSE	GO:0002675	6.16902e-06
GO_SECRETORY_GRANULE	GO:0030141	1.03442e-22		GO_DEFENSE_RESPONSE_TO_GRAM_POSITIVE_BACTERIUM	GO:0050830	2.49926e-08		GO_NEGATIVE_REGULATION_OF_T_CELL_DIFFERENTIATION	GO:0045581	7.53654e-06
GO_CYTOSOLIC_LARGE_RIBOSOMAL_SUBUNIT	GO:0022625	1.2116e-22		GO_INTRINSIC_COMPONENT_OF_MITOCHONDRIAL_MEMBRANE	GO:0098573	3.9275e-08		GO_ERROR_PRONE_TRANSLESION_SYNTHESIS	GO:0042276	1.4969e-05
GO_POSITIVE_REGULATION_OF_INTERLEUKIN_2_PRODUCTION	GO:0032743	1.30885e-22		GO_POSITIVE_REGULATION_OF_LEUKOCYTE_MIGRATION	GO:0002687	4.69709e-08		GO_NEGATIVE_REGULATION_OF_DNA_REPAIR	GO:0045738	1.93139e-05
GO_REGULATION_OF_CELLULAR_RESPONSE_TO_STRESS	GO:0080135	1.47383e-22		GO_POSITIVE_REGULATION_OF_LEUKOCYTE_CHEMOTAXIS	GO:0002690	5.30248e-08		GO_NEGATIVE_REGULATION_OF_RESPONSE_TO_ENDOPLASMIC_RETICULUM_STRESS	GO:1903573	2.1685e-05
GO_INNATE_IMMUNE_RESPONSE	GO:0045087	1.48128e-22		GO_PLATELET_AGGREGATION	GO:0070527	6.00765e-08		GO_POSITIVE_REGULATION_OF_VASCULAR_ENDOTHELIAL_GROWTH_FACTOR_PRODUCTION	GO:0010575	2.1994e-05
GO_POSITIVE_REGULATION_OF_IMMUNE_RESPONSE	GO:0050778	1.56571e-22		GO_CLATHRIN_COAT	GO:0030118	6.19345e-08		GO_REGULATION_OF_LYMPHOCYTE_CHEMOTAXIS	GO:1901623	2.24169e-05
GO_ADAPTIVE_IMMUNE_RESPONSE	GO:0002250	1.6628e-22		GO_RESPONSE_TO_MISFOLDED_PROTEIN	GO:0051788	6.23446e-08		GO_REGULATION_OF_CELLULAR_RESPONSE_TO_HYPOXIA	GO:1900037	2.42657e-05
GO_INTRINSIC_COMPONENT_OF_GOLGI_MEMBRANE	GO:0031228	1.72752e-22		GO_POSITIVE_REGULATION_OF_INTERLEUKIN_10_PRODUCTION	GO:0032733	6.50813e-08		GO_REGULATION_OF_MACROPHAGE_ACTIVATION	GO:0043030	2.4425e-05
GO_LARGE_RIBOSOMAL_SUBUNIT	GO:0015934	1.72935e-22		GO_CLATHRIN_COAT_OF_TRANS_GOLGI_NETWORK_VESICLE	GO:0030130	7.66773e-08		GO_DEFENSE_RESPONSE_TO_FUNGUS	GO:0050832	2.77057e-05
GO_VACUOLAR_LUMEN	GO:0005775	1.75995e-22		GO_REGULATION_OF_DOUBLE_STRAND_BREAK_REPAIR	GO:2000779	8.0174e-08		GO_ZYMOGEN_GRANULE	GO:0042588	3.59855e-05
GO_MACROPHAGE_DIFFERENTIATION	GO:0030225	1.93831e-22		GO_REGULATION_OF_LEUKOCYTE_CHEMOTAXIS	GO:0002688	8.87684e-08		GO_CELL_CORTEX_REGION	GO:0099738	3.87555e-05
GO_ACTIVATION_OF_IMMUNE_RESPONSE	GO:0002253	1.96214e-22		GO_REGULATION_OF_MACROPHAGE_ACTIVATION	GO:0043030	9.75214e-08		GO_REGULATION_OF_DOUBLE_STRAND_BREAK_REPAIR	GO:2000779	4.43924e-05
GO_REGULATION_OF_INTERFERON_BETA_PRODUCTION	GO:0032648	2.13404e-22		GO_REGULATION_OF_LEUKOCYTE_MIGRATION	GO:0002685	1.07164e-07		GO_LYSOSOMAL_LUMEN	GO:0043202	5.68406e-05
GO_LEUKOCYTE_MIGRATION	GO:0050900	2.56499e-22		GO_REGULATION_OF_ENDOPLASMIC_RETICULUM_STRESS_INDUCED_INTRINSIC_APOPTOTIC_SIGNALING_PATHWAY	GO:1902235	1.3042e-07		GO_RECYCLING_ENDOSOME_MEMBRANE	GO:0055038	6.3369e-05
GO_POSITIVE_REGULATION_OF_RESPONSE_TO_DNA_DAMAGE_STIMULUS	GO:2001022	2.5807e-22		GO_CLATHRIN_VESICLE_COAT	GO:0030125	1.43145e-07		GO_TOLL_LIKE_RECEPTOR_4_SIGNALING_PATHWAY	GO:0034142	7.06669e-05
GO_DEFENSE_RESPONSE_TO_OTHER_ORGANISM	GO:0098542	2.82579e-22		GO_MYELOID_CELL_ACTIVATION_INVOLVED_IN_IMMUNE_RESPONSE	GO:0002275	2.02209e-07		GO_RETROGRADE_PROTEIN_TRANSPORT_ER_TO_CYTOSOL	GO:0030970	0.000101427
GO_TRANSPORT_VESICLE	GO:0030133	3.18982e-22		GO_INFLAMMASOME_COMPLEX	GO:0061702	2.25959e-07		GO_POSITIVE_REGULATION_OF_MACROPHAGE_ACTIVATION	GO:0043032	0.000122384
GO_POSITIVE_REGULATION_OF_IMMUNE_EFFECTOR_PROCESS	GO:0002699	3.36184e-22		GO_GRANULOCYTE_DIFFERENTIATION	GO:0030851	2.50001e-07		GO_INNATE_IMMUNE_RESPONSE_IN_MUCOSA	GO:0002227	0.000129606
GO_RESPONSE_TO_WATER_DEPRIVATION	GO:0009414	3.53035e-22		GO_NON_RECOMBINATIONAL_REPAIR	GO:0000726	3.36362e-07		GO_GRANULOCYTE_DIFFERENTIATION	GO:0030851	0.000132246
GO_MITOCHONDRION	GO:0005739	4.83105e-22		GO_ANTIMICROBIAL_HUMORAL_RESPONSE	GO:0019730	4.30953e-07		GO_REGULATION_OF_VASCULAR_ENDOTHELIAL_GROWTH_FACTOR_PRODUCTION	GO:0010574	0.000134863
GO_MYELOID_CELL_DIFFERENTIATION	GO:0030099	4.83105e-22		GO_REGULATION_OF_REMOVAL_OF_SUPEROXIDE_RADICALS	GO:2000121	4.6982e-07		GO_INFLAMMASOME_COMPLEX	GO:0061702	0.000163104
GO_REGULATION_OF_MACROPHAGE_ACTIVATION	GO:0043030	5.23634e-22		GO_AUTOPHAGOSOME_MEMBRANE	GO:0000421	4.79033e-07		GO_ENDOCYTIC_VESICLE_LUMEN	GO:0071682	0.000210252
GO_NEGATIVE_REGULATION_OF_PLATELET_ACTIVATION	GO:0010544	7.21364e-22		GO_NEGATIVE_REGULATION_OF_WOUND_HEALING	GO:0061045	5.07994e-07		GO_NEGATIVE_REGULATION_OF_HUMORAL_IMMUNE_RESPONSE	GO:0002921	0.000218069
GO_REGULATION_OF_RESPONSE_TO_DNA_DAMAGE_STIMULUS	GO:2001020	7.32711e-22		GO_LYMPHOCYTE_MEDIATED_IMMUNITY	GO:0002449	5.15978e-07		GO_REGULATION_OF_CELLULAR_EXTRAVASATION	GO:0002691	0.000253605
GO_IMMUNE_EFFECTOR_PROCESS	GO:0002252	8.40446e-22		GO_NEGATIVE_REGULATION_OF_T_CELL_RECEPTOR_SIGNALING_PATHWAY	GO:0050860	5.18415e-07		GO_OUTER_MITOCHONDRIAL_MEMBRANE_PROTEIN_COMPLEX	GO:0098799	0.000258609
GO_ENDOCYTIC_VESICLE_MEMBRANE	GO:0030666	8.43458e-22		GO_REGULATION_OF_NEUTROPHIL_MIGRATION	GO:1902622	5.45496e-07		GO_REGULATION_OF_FIBRINOLYSIS	GO:0051917	0.000271778
GO_NEGATIVE_T_CELL_SELECTION	GO:0043383	9.15651e-22		GO_ROUGH_ENDOPLASMIC_RETICULUM_MEMBRANE	GO:0030867	5.50639e-07		GO_B_CELL_PROLIFERATION	GO:0042100	0.000276494
GO_IMMUNE_SYSTEM_PROCESS	GO:0002376	9.81756e-22		GO_PRE_AUTOPHAGOSOMAL_STRUCTURE	GO:0000407	6.40277e-07		GO_REGULATION_OF_INTERLEUKIN_8_SECRETION	GO:2000482	0.000335694
GO_REGULATION_OF_DEFENSE_RESPONSE_TO_VIRUS	GO:0050688	9.81756e-22		GO_DEFENSE_RESPONSE_TO_FUNGUS	GO:0050832	7.42879e-07		GO_HEMATOPOIETIC_STEM_CELL_PROLIFERATION	GO:0071425	0.000344258
GO_NEGATIVE_REGULATION_OF_INNATE_IMMUNE_RESPONSE	GO:0045824	1.00759e-21		GO_POSITIVE_REGULATION_OF_RESPONSE_TO_OXIDATIVE_STRESS	GO:1902884	1.01392e-06		GO_PERK_MEDIATED_UNFOLDED_PROTEIN_RESPONSE	GO:0036499	0.000362293
GO_REGULATION_OF_IMMUNE_EFFECTOR_PROCESS	GO:0002697	1.11314e-21		GO_INTRINSIC_COMPONENT_OF_GOLGI_MEMBRANE	GO:0031228	1.11349e-06		GO_REGULATION_OF_MEGAKARYOCYTE_DIFFERENTIATION	GO:0045652	0.000419711
GO_SECRETORY_VESICLE	GO:0099503	1.19042e-21		GO_ERROR_PRONE_TRANSLESION_SYNTHESIS	GO:0042276	1.24799e-06		GO_RESPONSE_TO_MISFOLDED_PROTEIN	GO:0051788	0.000508208
GO_POSITIVE_REGULATION_OF_B_CELL_ACTIVATION	GO:0050871	1.47534e-21		GO_NEGATIVE_REGULATION_OF_LYMPHOCYTE_DIFFERENTIATION	GO:0045620	1.49318e-06		GO_POSITIVE_REGULATION_OF_INTERLEUKIN_8_SECRETION	GO:2000484	0.000509504
GO_EARLY_ENDOSOME_MEMBRANE	GO:0031901	1.495e-21		GO_REGULATION_OF_CELLULAR_EXTRAVASATION	GO:0002691	1.49318e-06		GO_MAST_CELL_MEDIATED_IMMUNITY	GO:0002448	0.000626981
GO_CYTOSOLIC_RIBOSOME	GO:0022626	1.59666e-21		GO_GOLGI_LUMEN	GO:0005796	1.6559e-06		GO_RESPONSE_TO_IMMOBILIZATION_STRESS	GO:0035902	0.000978311
GO_CELLULAR_RESPONSE_TO_GLUCOSE_STARVATION	GO:0042149	1.6562e-21		GO_RECYCLING_ENDOSOME_MEMBRANE	GO:0055038	1.74194e-06		GO_NEGATIVE_REGULATION_OF_ALPHA_BETA_T_CELL_ACTIVATION	GO:0046636	0.000983714
GO_CENTRIOLE	GO:0005814	1.74419e-21		GO_REGULATION_OF_TOLL_LIKE_RECEPTOR_SIGNALING_PATHWAY	GO:0034121	1.83223e-06		GO_MATURE_B_CELL_DIFFERENTIATION_INVOLVED_IN_IMMUNE_RESPONSE	GO:0002313	0.000993158
GO_REGULATION_OF_ALPHA_BETA_T_CELL_DIFFERENTIATION	GO:0046637	2.009e-21		GO_HYPEROSMOTIC_RESPONSE	GO:0006972	1.90834e-06		GO_MITOTIC_G2_DNA_DAMAGE_CHECKPOINT	GO:0007095	0.00118864
GO_REGULATION_OF_IMMUNE_RESPONSE	GO:0050776	2.03574e-21		GO_COPI_COATED_VESICLE_MEMBRANE	GO:0030663	1.9858e-06		GO_NEGATIVE_REGULATION_OF_ALPHA_BETA_T_CELL_DIFFERENTIATION	GO:0046639	0.00266474
GO_CLATHRIN_COATED_VESICLE	GO:0030136	2.09754e-21		GO_SOMATIC_RECOMBINATION_OF_IMMUNOGLOBULIN_GENE_SEGMENTS	GO:0016447	2.21925e-06		GO_TRICARBOXYLIC_ACID_CYCLE_ENZYME_COMPLEX	GO:0045239	0.00278013
GO_DNA_DAMAGE_RESPONSE_DETECTION_OF_DNA_DAMAGE	GO:0042769	2.3302e-21		GO_NEURON_PROJECTION_REGENERATION	GO:0031102	2.49211e-06		GO_POSITIVE_REGULATION_OF_MONOCYTE_CHEMOTAXIS	GO:0090026	0.00284728
GO_REGULATION_OF_ADAPTIVE_IMMUNE_RESPONSE	GO:0002819	2.54295e-21		GO_CLATHRIN_COAT_OF_ENDOCYTIC_VESICLE	GO:0030128	2.95829e-06		GO_WASH_COMPLEX	GO:0071203	0.00293631
GO_RIBOSOME	GO:0005840	2.82456e-21		GO_ERYTHROCYTE_MATURATION	GO:0043249	3.09719e-06		GO_REGULATION_OF_REMOVAL_OF_SUPEROXIDE_RADICALS	GO:2000121	0.00322094
GO_REGULATION_OF_B_CELL_PROLIFERATION	GO:0030888	2.85533e-21		GO_HEMOGLOBIN_COMPLEX	GO:0005833	3.15174e-06		GO_PROTEIN_PHOSPHATASE_TYPE_1_COMPLEX	GO:0000164	0.00333015
GO_MITOCHONDRIAL_PART	GO:0044429	2.87436e-21		GO_RESPONSE_TO_PAIN	GO:0048265	3.30698e-06		GO_BLOC_COMPLEX	GO:0031082	0.00386648
GO_REGULATION_OF_TYPE_I_INTERFERON_PRODUCTION	GO:0032479	2.98431e-21		GO_B_CELL_HOMEOSTASIS	GO:0001782	3.41913e-06		GO_NEGATIVE_REGULATION_OF_PLATELET_ACTIVATION	GO:0010544	0.00481893
GO_ACTIVATION_OF_JUN_KINASE_ACTIVITY	GO:0007257	3.20778e-21		GO_NEGATIVE_REGULATION_OF_INTERFERON_GAMMA_PRODUCTION	GO:0032689	3.59393e-06		GO_REGULATION_OF_CHEMOKINE_BIOSYNTHETIC_PROCESS	GO:0045073	0.0050975
GO_POSITIVE_REGULATION_OF_LYMPHOCYTE_DIFFERENTIATION	GO:0045621	3.20778e-21		GO_RESPONSE_TO_AXON_INJURY	GO:0048678	3.71238e-06		GO_REGULATION_OF_REGULATORY_T_CELL_DIFFERENTIATION	GO:0045589	0.0053719
GO_REGULATION_OF_MACROPHAGE_DIFFERENTIATION	GO:0045649	3.30176e-21		GO_NEGATIVE_REGULATION_OF_INTERLEUKIN_6_PRODUCTION	GO:0032715	4.42572e-06		GO_HEMOGLOBIN_COMPLEX	GO:0005833	0.00548587
GO_POSITIVE_REGULATION_OF_TYPE_2_IMMUNE_RESPONSE	GO:0002830	3.39679e-21		GO_B_CELL_PROLIFERATION	GO:0042100	4.91891e-06		GO_NEGATIVE_REGULATION_OF_ENDOPLASMIC_RETICULUM_UNFOLDED_PROTEIN_RESPONSE	GO:1900102	0.00633772
GO_REGULATION_OF_B_CELL_ACTIVATION	GO:0050864	3.53221e-21		GO_NEGATIVE_REGULATION_OF_ALPHA_BETA_T_CELL_ACTIVATION	GO:0046636	5.67199e-06		GO_NEGATIVE_REGULATION_OF_TOLL_LIKE_RECEPTOR_SIGNALING_PATHWAY	GO:0034122	0.00780925
