# Supplementary material for: Integrating the dysregulated inflammasome-based molecular functionome in the malignant transformation of endometriosis-associated ovarian carcinoma
Source: Oncotarget. 2017 Dec 18;9(3):3704–26. doi: 10.18632/oncotarget.23364 (PMC5790494; doi:10.18632/oncotarget.23364)
Supplement: Supplementary file 5 [file oncotarget-09-3704-s005.xlsx]

## Sheet: Endometriosis DEG
gene symbol	adjusted P value	regulation
RPS13	4.1149e-207	down-regulation
RPL22	4.06274e-194	down-regulation
RPL4	2.9547e-190	down-regulation
TUBB4B	3.83727e-187	down-regulation
RPL36	3.69805e-185	down-regulation
RPS12	4.81227e-179	down-regulation
RPS29	8.65018e-179	down-regulation
PPA1	6.1611e-178	down-regulation
RAB5A	3.92858e-176	down-regulation
RPS24	1.61705e-175	down-regulation
RPL37A	1.93331e-174	down-regulation
RPL34	3.20697e-167	down-regulation
RPL27A	3.41613e-167	down-regulation
PPIA	5.31517e-167	down-regulation
RPL23	4.2162e-163	down-regulation
RPS21	1.30471e-162	down-regulation
SGK1	8.47639e-162	down-regulation
RPL41	1.26744e-161	down-regulation
RPSA	2.23713e-160	down-regulation
RPL36A	4.16128e-157	down-regulation
COX7B	2.61657e-154	down-regulation
PABPC3	2.68343e-153	down-regulation
RPL37	1.01493e-151	down-regulation
TOMM7	5.08621e-150	down-regulation
EEF1B2	8.98221e-150	down-regulation
RPS26	2.0641e-148	down-regulation
RPL31	2.15193e-146	down-regulation
RPL13	3.56976e-146	down-regulation
SNRPG	9.96797e-142	down-regulation
TCEB1	1.57016e-140	down-regulation
RPS7	1.05436e-139	down-regulation
HMGN3	4.80341e-133	down-regulation
SPTSSA	7.83026e-131	down-regulation
FAM35A	3.46622e-130	down-regulation
TSPAN13	9.12441e-130	down-regulation
DUT	1.64118e-129	down-regulation
PDCD10	4.02272e-129	down-regulation
MAGT1	4.49132e-129	down-regulation
HSPE1	2.05384e-128	down-regulation
S100A13	3.20397e-128	down-regulation
TRMT5	6.09583e-128	down-regulation
RPL26L1	1.01971e-127	down-regulation
ALDH1A2	1.47915e-127	down-regulation
DYNC1I2	2.2637e-127	down-regulation
IER3IP1	6.29219e-123	down-regulation
STX18	2.14149e-120	down-regulation
GGCT	1.82228e-118	down-regulation
UQCRH	1.38478e-117	down-regulation
ATP5J2	3.48689e-117	down-regulation
H2AFJ	3.72887e-115	down-regulation
PGR	4.0794e-114	down-regulation
OPHN1	4.60025e-114	down-regulation
DDIT4	6.82945e-114	down-regulation
RABGGTB	2.28546e-113	down-regulation
PTRH2	3.76139e-113	down-regulation
HNMT	2.56805e-112	down-regulation
RPL32	8.01983e-112	down-regulation
SNRPF	9.9076e-112	down-regulation
SNRPD1	1.08668e-110	down-regulation
SLC25A16	6.29379e-109	down-regulation
PIGF	1.99428e-108	down-regulation
EMX2	1.39259e-107	down-regulation
ATP5G3	1.77013e-107	down-regulation
NEMF	3.13937e-107	down-regulation
SH3YL1	3.97518e-107	down-regulation
RBBP8	1.10943e-106	down-regulation
METTL7A	3.89704e-106	down-regulation
CKB	1.34372e-103	down-regulation
MRPS28	2.82074e-103	down-regulation
NACAP1	5.15007e-103	down-regulation
FDPS	6.5059e-103	down-regulation
NME7	7.00338e-103	down-regulation
HSPB11	1.02915e-102	down-regulation
CKS2	2.3759e-102	down-regulation
DNAJC15	4.32055e-100	down-regulation
HMGB2	7.58384e-100	down-regulation
MSX1	1.42598e-99	down-regulation
ALDH6A1	2.33927e-99	down-regulation
EIF4E	6.35946e-98	down-regulation
MANSC1	2.03588e-97	down-regulation
ESR1	3.71902e-97	down-regulation
HOXB2	1.33731e-96	down-regulation
ZNF22	8.86005e-96	down-regulation
CAMTA1	2.88384e-95	down-regulation
ANKRA2	6.18848e-95	down-regulation
PIN4	6.91344e-95	down-regulation
UQCRB	6.3429e-94	down-regulation
CD24	6.34457e-94	down-regulation
HIST1H2BD	1.14577e-93	down-regulation
HMGB3	3.40091e-93	down-regulation
PRR11	5.66685e-93	down-regulation
LSM5	6.04799e-93	down-regulation
MUC1	6.63591e-92	down-regulation
TXNDC9	1.09505e-91	down-regulation
ITGAE	1.31135e-91	down-regulation
FANCL	1.36039e-91	down-regulation
NMI	5.14505e-91	down-regulation
ID4	2.56778e-90	down-regulation
CRIP1	1.61607e-89	down-regulation
EEF1E1	5.3069e-89	down-regulation
GMNN	1.75406e-87	down-regulation
GALNT4	7.73078e-86	down-regulation
ABHD3	5.21059e-85	down-regulation
ELP6	6.95917e-85	down-regulation
TFPI2	1.30068e-84	down-regulation
TYMS	1.57202e-84	down-regulation
SOX17	4.87679e-84	down-regulation
ZWINT	5.80529e-84	down-regulation
MDM4	2.26552e-83	down-regulation
ACSL5	3.70491e-83	down-regulation
IGF1	1.07156e-82	down-regulation
UCP2	1.45252e-82	down-regulation
ZNF562	4.27685e-82	down-regulation
SPINT2	6.12847e-82	down-regulation
C8orf4	5.48055e-81	down-regulation
RWDD3	1.70555e-80	down-regulation
LMAN1	2.93979e-80	down-regulation
CETN3	3.25128e-80	down-regulation
CA12	4.76019e-80	down-regulation
HOXB3	9.07667e-80	down-regulation
DLX5	2.16283e-79	down-regulation
ITGB8	4.47746e-79	down-regulation
PAX8	5.86294e-79	down-regulation
ZNF43	1.38605e-78	down-regulation
YARS2	3.55484e-78	down-regulation
VAMP8	5.3654e-78	down-regulation
KRT10	6.91305e-78	down-regulation
RORB	2.33838e-77	down-regulation
ASRGL1	4.0007e-77	down-regulation
SPARCL1	9.96623e-77	down-regulation
KIAA1598	1.42735e-76	down-regulation
MAP3K1	2.49184e-76	down-regulation
MT1H	3.51537e-76	down-regulation
LEF1	7.39078e-76	down-regulation
CXADR	1.81107e-75	down-regulation
SMAD9	1.89688e-75	down-regulation
PARM1	2.35409e-75	down-regulation
XRCC2	2.971e-75	down-regulation
CLDN7	5.03291e-75	down-regulation
SFN	1.18988e-74	down-regulation
UBE2C	3.52706e-74	down-regulation
LACTB2	5.4436e-74	down-regulation
EXOC5	8.06608e-74	down-regulation
NUDT15	8.70198e-74	down-regulation
ZWILCH	2.85483e-73	down-regulation
SNRNP35	1.64813e-72	down-regulation
FOLR1	2.05708e-72	down-regulation
SLPI	3.16585e-72	down-regulation
AKAP7	4.00477e-72	down-regulation
TIMM9	4.39526e-72	down-regulation
NDRG2	4.70692e-72	down-regulation
RNF185	5.22767e-71	down-regulation
PSAT1	1.00878e-70	down-regulation
MRPL13	1.39241e-70	down-regulation
FAIM	1.75659e-70	down-regulation
FXYD3	2.44368e-70	down-regulation
AIM1	6.18268e-70	down-regulation
ZBTB18	1.46565e-69	down-regulation
OPN3	1.63246e-69	down-regulation
C21orf91	2.51942e-69	down-regulation
GABRP	3.18274e-69	down-regulation
LSM6	4.19408e-69	down-regulation
TPD52L1	7.24465e-69	down-regulation
ERBB3	7.94339e-69	down-regulation
CPM	1.14703e-68	down-regulation
FASTKD3	1.2406e-68	down-regulation
ORC6	1.85516e-68	down-regulation
PPM1H	4.04467e-68	down-regulation
FKBP5	5.35443e-68	down-regulation
SCNN1A	6.06865e-68	down-regulation
FRMD4B	8.26706e-68	down-regulation
SCGB2A1	1.79165e-67	down-regulation
ST6GALNAC2	2.35642e-67	down-regulation
MRPL52	2.53524e-67	down-regulation
PTPRO	5.62072e-67	down-regulation
HOXB6	6.53109e-67	down-regulation
PRSS8	4.64491e-66	down-regulation
ZNF443	5.78238e-66	down-regulation
RACGAP1	4.36286e-65	down-regulation
GNLY	3.42113e-64	down-regulation
CHCHD7	6.15659e-64	down-regulation
P2RY14	9.57502e-64	down-regulation
SHMT1	1.86904e-63	down-regulation
CXCR4	2.26672e-63	down-regulation
ARHGEF5	2.56495e-63	down-regulation
PIGR	2.72711e-63	down-regulation
EPCAM	3.19262e-63	down-regulation
ZNF665	3.6599e-63	down-regulation
MECOM	4.38793e-63	down-regulation
NOL7	6.11341e-63	down-regulation
ACYP1	6.34856e-63	down-regulation
HOXB7	8.06589e-63	down-regulation
HEY1	8.93879e-63	down-regulation
CEACAM1	1.29541e-62	down-regulation
TACSTD2	1.58843e-62	down-regulation
SERPINA1	2.41821e-62	down-regulation
RRM2	3.76085e-62	down-regulation
ANXA3	4.70969e-62	down-regulation
HOXB5	5.50703e-62	down-regulation
STIL	6.44915e-62	down-regulation
MFSD6	8.72879e-62	down-regulation
HSD11B2	1.06327e-61	down-regulation
ZNF639	1.60382e-61	down-regulation
AGTPBP1	2.48061e-61	down-regulation
MRPL44	2.87275e-61	down-regulation
ZNF770	5.53286e-61	down-regulation
EXPH5	7.61225e-61	down-regulation
KIAA0101	8.6859e-61	down-regulation
PRRG4	9.01162e-61	down-regulation
INHBC	1.41398e-60	down-regulation
FZD3	2.37377e-60	down-regulation
PECR	3.30407e-60	down-regulation
KIAA1324	1.23465e-59	down-regulation
GCA	3.40383e-59	down-regulation
CDH1	3.89358e-59	down-regulation
DYRK4	1.82905e-58	down-regulation
MAOA	1.87701e-58	down-regulation
RMI1	2.38073e-58	down-regulation
ZCCHC10	2.70268e-58	down-regulation
AP1M2	4.63367e-58	down-regulation
NUSAP1	9.85282e-58	down-regulation
FAM134B	1.25708e-57	down-regulation
MDM1	1.26781e-57	down-regulation
CCDC170	1.3944e-57	down-regulation
DNAJC22	4.37483e-57	down-regulation
PZP	8.22805e-57	down-regulation
FGF13	9.40258e-57	down-regulation
EYA2	1.2917e-56	down-regulation
ZNF589	3.08775e-56	down-regulation
CHEK2	3.17368e-56	down-regulation
ELF3	3.17897e-56	down-regulation
GALNT3	6.42627e-56	down-regulation
DNAH3	6.74093e-56	down-regulation
MELK	1.15298e-55	down-regulation
SENP7	1.61484e-55	down-regulation
CCT6B	2.2108e-55	down-regulation
MYO5C	2.78447e-55	down-regulation
OVGP1	2.85976e-55	down-regulation
HIST1H3E	5.97676e-55	down-regulation
NAT1	1.10001e-54	down-regulation
SPA17	1.7029e-54	down-regulation
GCNT1	4.288e-54	down-regulation
MAP9	6.92144e-54	down-regulation
BCL2L11	1.12597e-53	down-regulation
TPX2	1.71114e-53	down-regulation
HIST1H2BH	3.61811e-53	down-regulation
PLS1	4.61197e-53	down-regulation
IRF6	5.06541e-53	down-regulation
IHH	7.24343e-53	down-regulation
MPZL2	7.32587e-53	down-regulation
MAP7	8.32692e-53	down-regulation
ENPP4	9.0678e-53	down-regulation
SLC47A1	1.07745e-52	down-regulation
ANK3	1.53276e-52	down-regulation
FBXW12	2.19068e-52	down-regulation
MLF1	2.30084e-52	down-regulation
NDP	2.79213e-52	down-regulation
ZNF253	3.20946e-52	down-regulation
LPAR3	6.81767e-52	down-regulation
PRIM1	8.58348e-52	down-regulation
NDNF	8.73062e-52	down-regulation
CCNA2	1.25027e-51	down-regulation
EHF	2.15397e-51	down-regulation
HIST1H2BF	2.85881e-51	down-regulation
KCTD14	3.24062e-51	down-regulation
GCNT3	4.20882e-51	down-regulation
BMPR1B	7.49043e-51	down-regulation
RINT1	7.93375e-51	down-regulation
PRKCQ	8.54376e-51	down-regulation
LMNB1	9.13376e-51	down-regulation
TOP2A	1.59559e-50	down-regulation
EZH2	1.66264e-50	down-regulation
SLC34A2	1.71737e-50	down-regulation
IFT74	1.94315e-50	down-regulation
IL17RB	2.29996e-50	down-regulation
KIAA0040	2.97016e-50	down-regulation
SERPINA5	3.50151e-50	down-regulation
GRHL2	4.0664e-50	down-regulation
IFNG	5.71453e-50	down-regulation
FZD5	7.41798e-50	down-regulation
SCML2	9.05973e-50	down-regulation
POLQ	9.4657e-50	down-regulation
IL15	9.58899e-50	down-regulation
PLA2G4A	1.50645e-49	down-regulation
TNFSF10	2.64272e-49	down-regulation
APITD1	2.7263e-49	down-regulation
PIP5K1B	7.12267e-49	down-regulation
CDC20	9.7896e-49	down-regulation
KIAA1009	1.0014e-48	down-regulation
DAB1	1.00225e-48	down-regulation
HNF1B	1.05553e-48	down-regulation
KCNS1	1.18098e-48	down-regulation
UTY	1.46083e-48	down-regulation
HIST1H2BE	1.77597e-48	down-regulation
IL33	2.87459e-48	down-regulation
SKAP1	3.67213e-48	down-regulation
SPN	3.86325e-48	down-regulation
TRH	4.89473e-48	down-regulation
MSX2	5.10686e-48	down-regulation
PROM1	6.272e-48	down-regulation
MCOLN3	8.48722e-48	down-regulation
C5orf54	1.95804e-47	down-regulation
C7orf63	2.48683e-47	down-regulation
NPAS3	3.59889e-47	down-regulation
GRAMD1C	4.77946e-47	down-regulation
CTSL2	4.85648e-47	down-regulation
TSPAN1	6.4475e-47	down-regulation
PRAME	9.28458e-47	down-regulation
PIP	1.13367e-46	down-regulation
EDN3	1.18434e-46	down-regulation
GIN1	1.29543e-46	down-regulation
RAB25	1.30971e-46	down-regulation
TFCP2L1	1.3349e-46	down-regulation
PLA2G7	1.4554e-46	down-regulation
TPD52	1.50326e-46	down-regulation
NME5	2.55586e-46	down-regulation
OR52A1	3.37907e-46	down-regulation
MUC16	3.76632e-46	down-regulation
ADAM28	4.18363e-46	down-regulation
HIST1H2BG	4.58227e-46	down-regulation
BTNL3	5.92176e-46	down-regulation
RAD54B	6.39119e-46	down-regulation
MAD2L1	8.92349e-46	down-regulation
MLF1IP	9.07461e-46	down-regulation
PRR15L	1.69781e-45	down-regulation
ENPP1	2.66718e-45	down-regulation
CLCA1	2.86289e-45	down-regulation
OLAH	5.50596e-45	down-regulation
ZPBP	7.42039e-45	down-regulation
GPM6B	9.58209e-45	down-regulation
CCDC41	1.42275e-44	down-regulation
PTPN3	1.49438e-44	down-regulation
IL20RA	1.69985e-44	down-regulation
STXBP6	2.17978e-44	down-regulation
CHST4	2.21517e-44	down-regulation
SLC22A3	2.85063e-44	down-regulation
SCGB1D2	4.9843e-44	down-regulation
CDK1	5.08244e-44	down-regulation
THNSL1	7.45076e-44	down-regulation
CYP2J2	8.18934e-44	down-regulation
RASGRP1	1.39333e-43	down-regulation
BIRC5	1.52391e-43	down-regulation
HEY2	1.73548e-43	down-regulation
PHKG1	2.27175e-43	down-regulation
PRLR	2.36765e-43	down-regulation
TAF4B	2.60645e-43	down-regulation
C11orf1	2.61932e-43	down-regulation
ENPEP	3.20385e-43	down-regulation
RCAN3	3.37026e-43	down-regulation
FAM149A	5.02839e-43	down-regulation
CDS1	5.27147e-43	down-regulation
MAP2K6	6.44016e-43	down-regulation
TMSB15A	1.16276e-42	down-regulation
KIF20A	1.36283e-42	down-regulation
MKI67	1.36957e-42	down-regulation
ARHGEF26	1.98193e-42	down-regulation
PLCB4	2.53059e-42	down-regulation
RBKS	2.54531e-42	down-regulation
DLEU2	2.76034e-42	down-regulation
KCNE2	3.00492e-42	down-regulation
KIAA1456	3.12311e-42	down-regulation
NEBL	5.00461e-42	down-regulation
ZNF816	6.81255e-42	down-regulation
WDR78	1.00045e-41	down-regulation
HELLS	1.22049e-41	down-regulation
RFX3	1.39538e-41	down-regulation
ACSM3	3.63463e-41	down-regulation
AGR2	5.50797e-41	down-regulation
CNGA1	6.33335e-41	down-regulation
IKZF3	7.87656e-41	down-regulation
GINS1	9.80997e-41	down-regulation
DEFB1	1.15785e-40	down-regulation
AMELY	1.56233e-40	down-regulation
S100A1	2.00302e-40	down-regulation
BLM	2.26193e-40	down-regulation
ESRP1	2.81339e-40	down-regulation
ASB9	3.7355e-40	down-regulation
MMP26	4.02672e-40	down-regulation
CDKN3	4.61934e-40	down-regulation
GZMA	5.43046e-40	down-regulation
RAD51	5.43559e-40	down-regulation
SLC39A2	5.97946e-40	down-regulation
ZNF273	7.33651e-40	down-regulation
GALNT12	1.81637e-39	down-regulation
AHSP	2.07631e-39	down-regulation
GLRA2	3.75639e-39	down-regulation
IL37	4.90763e-39	down-regulation
SLC18A2	7.80728e-39	down-regulation
NCAPG	9.89262e-39	down-regulation
DBF4	1.07883e-38	down-regulation
PAK6	1.72273e-38	down-regulation
NLRP2	2.16571e-38	down-regulation
KIF4A	2.27778e-38	down-regulation
CDC7	2.54821e-38	down-regulation
COBL	2.60088e-38	down-regulation
ZDHHC11	3.86222e-38	down-regulation
CCNA1	5.34144e-38	down-regulation
HLA-DOB	5.85188e-38	down-regulation
DNAH7	7.02057e-38	down-regulation
UGT8	8.59532e-38	down-regulation
PLAC4	1.11963e-37	down-regulation
LRRC6	1.67142e-37	down-regulation
DMC1	2.39244e-37	down-regulation
CKMT1A	2.41831e-37	down-regulation
POLE2	4.73537e-37	down-regulation
ZSCAN16	5.16995e-37	down-regulation
PACRG	5.93372e-37	down-regulation
MFAP3L	6.70215e-37	down-regulation
SULT1B1	7.00654e-37	down-regulation
AUNIP	7.14426e-37	down-regulation
PBK	7.28176e-37	down-regulation
RNF125	8.50904e-37	down-regulation
KIF11	1.02724e-36	down-regulation
CEP55	1.26363e-36	down-regulation
TMPRSS11D	1.43888e-36	down-regulation
HGD	3.26106e-36	down-regulation
OCLM	3.43749e-36	down-regulation
ITIH2	3.53754e-36	down-regulation
IDO1	4.61518e-36	down-regulation
DLGAP5	6.52208e-36	down-regulation
ENPP3	7.01871e-36	down-regulation
SLC9A2	7.53095e-36	down-regulation
SLC3A1	8.52867e-36	down-regulation
EXO1	1.14186e-35	down-regulation
OIP5	1.37149e-35	down-regulation
LALBA	1.51319e-35	down-regulation
PRKG2	2.74323e-35	down-regulation
NCAPH	4.49831e-35	down-regulation
RNF43	5.41598e-35	down-regulation
IL1B	6.23306e-35	down-regulation
VNN1	6.73876e-35	down-regulation
UPK1B	7.78937e-35	down-regulation
SULT1C2	1.05423e-34	down-regulation
HIST1H2AI	1.11268e-34	down-regulation
EPPIN	1.19386e-34	down-regulation
CENPQ	1.66174e-34	down-regulation
FAM13C	1.79843e-34	down-regulation
TMPRSS15	2.58435e-34	down-regulation
SRD5A2	2.90703e-34	down-regulation
SPAG8	3.66828e-34	down-regulation
TLR3	4.75592e-34	down-regulation
VTCN1	4.84724e-34	down-regulation
CLDN17	9.77187e-34	down-regulation
MPPED2	1.51556e-33	down-regulation
EFHC2	2.28114e-33	down-regulation
HOOK1	2.77821e-33	down-regulation
IFNA14	3.62415e-33	down-regulation
THAP9	4.17078e-33	down-regulation
TMPRSS4	6.38381e-33	down-regulation
ARL15	6.9782e-33	down-regulation
MTERF	8.26228e-33	down-regulation
GCH1	8.46078e-33	down-regulation
FGL1	8.54471e-33	down-regulation
MEPE	1.22913e-32	down-regulation
GPX2	1.53903e-32	down-regulation
KRT24	1.75192e-32	down-regulation
PMCHL1	2.16036e-32	down-regulation
CTNNA2	2.4922e-32	down-regulation
RBMY1A1	2.64001e-32	down-regulation
CWH43	2.67129e-32	down-regulation
ZNF682	3.09584e-32	down-regulation
SH3BGR	3.2615e-32	down-regulation
CDC6	3.5648e-32	down-regulation
ERBB4	4.1829e-32	down-regulation
NDC80	5.44824e-32	down-regulation
C5	7.97778e-32	down-regulation
PARPBP	8.6076e-32	down-regulation
ADCYAP1R1	9.97652e-32	down-regulation
PDE4D	1.27583e-31	down-regulation
LGR5	1.97221e-31	down-regulation
HIST1H3G	2.6544e-31	down-regulation
IKZF2	2.9031e-31	down-regulation
DGKE	3.09643e-31	down-regulation
CYP3A4	3.90705e-31	down-regulation
MEFV	3.99481e-31	down-regulation
FABP2	6.45326e-31	down-regulation
GCNT2	1.1859e-30	down-regulation
FOLH1	1.7197e-30	down-regulation
CP	1.80074e-30	down-regulation
RAD51AP1	2.8882e-30	down-regulation
NPR3	2.96865e-30	down-regulation
ABO	3.58341e-30	down-regulation
HMMR	3.97618e-30	down-regulation
BANK1	4.44047e-30	down-regulation
IFNA13	4.61843e-30	down-regulation
ZNF471	6.02441e-30	down-regulation
SLC15A2	8.0707e-30	down-regulation
PPP1R9A	8.87141e-30	down-regulation
MGAT4A	1.20595e-29	down-regulation
SCGN	1.25155e-29	down-regulation
UGT2B28	1.72427e-29	down-regulation
ITGB6	1.75916e-29	down-regulation
MNS1	1.7987e-29	down-regulation
CYP2C9	1.84681e-29	down-regulation
GPR64	2.00371e-29	down-regulation
RAB27B	3.19002e-29	down-regulation
C1orf112	3.73013e-29	down-regulation
PDYN	4.28016e-29	down-regulation
PAQR5	4.62595e-29	down-regulation
BTNL8	4.95445e-29	down-regulation
BIN2	5.17554e-29	down-regulation
ASPM	5.56118e-29	down-regulation
HIST1H2BI	5.98539e-29	down-regulation
NEK2	6.29636e-29	down-regulation
CCNE2	9.92971e-29	down-regulation
CYP26A1	1.37809e-28	down-regulation
CLMN	1.57626e-28	down-regulation
GBA3	1.76361e-28	down-regulation
CYP3A7	1.94174e-28	down-regulation
SPTLC3	2.05818e-28	down-regulation
PLA2G10	2.4421e-28	down-regulation
ACADL	2.58856e-28	down-regulation
STYK1	2.63946e-28	down-regulation
DSC2	2.65277e-28	down-regulation
BRIP1	2.80782e-28	down-regulation
DSPP	5.13786e-28	down-regulation
TRPM6	1.08e-27	down-regulation
REG3A	1.25163e-27	down-regulation
EPB41L4A	1.38141e-27	down-regulation
PI15	1.64583e-27	down-regulation
IL1RL1	1.99245e-27	down-regulation
OMG	2.10482e-27	down-regulation
LY75	3.608e-27	down-regulation
PLK4	4.08227e-27	down-regulation
CENPE	9.9679e-27	down-regulation
TTK	1.06099e-26	down-regulation
EBLN2	1.16546e-26	down-regulation
MYB	1.26457e-26	down-regulation
C12orf39	1.77511e-26	down-regulation
KIF15	1.85859e-26	down-regulation
AGTR2	1.97956e-26	down-regulation
ZNF165	2.37483e-26	down-regulation
RALYL	4.6577e-26	down-regulation
P2RY1	4.93543e-26	down-regulation
CRISP3	5.91029e-26	down-regulation
AGBL2	6.05748e-26	down-regulation
IFNA16	6.9341e-26	down-regulation
ANKEF1	6.9414e-26	down-regulation
CXorf21	7.20101e-26	down-regulation
MYH8	1.08859e-25	down-regulation
ATAD5	1.38683e-25	down-regulation
KCNJ13	1.90575e-25	down-regulation
TLR2	1.90611e-25	down-regulation
TM4SF4	2.46208e-25	down-regulation
KIF14	2.594e-25	down-regulation
FGA	2.61957e-25	down-regulation
DEPDC1	3.44283e-25	down-regulation
ZNF675	4.01856e-25	down-regulation
HIST1H2AJ	4.62308e-25	down-regulation
STEAP4	5.69278e-25	down-regulation
HIST1H2AL	6.4572e-25	down-regulation
LRRTM2	6.66409e-25	down-regulation
CYP2B6	1.02965e-24	down-regulation
NRCAM	1.14555e-24	down-regulation
CRISP2	1.24061e-24	down-regulation
L1TD1	1.26627e-24	down-regulation
OR7C1	1.31379e-24	down-regulation
ZNF492	1.33789e-24	down-regulation
OLFM4	1.50848e-24	down-regulation
LUZP4	1.60407e-24	down-regulation
TEX11	1.90394e-24	down-regulation
SLC15A1	2.01133e-24	down-regulation
GIPC2	2.01669e-24	down-regulation
CYP4F8	2.16193e-24	down-regulation
C4BPA	2.52832e-24	down-regulation
TAS2R7	2.803e-24	down-regulation
CD226	2.92702e-24	down-regulation
SCGB1D1	3.32301e-24	down-regulation
ROPN1B	3.4648e-24	down-regulation
KYNU	3.73963e-24	down-regulation
HIST1H2AE	5.64958e-24	down-regulation
LDHC	6.68366e-24	down-regulation
BRCA2	8.95667e-24	down-regulation
ST18	1.43194e-23	down-regulation
KLKB1	2.14764e-23	down-regulation
NPY4R	2.60288e-23	down-regulation
MYO3A	2.74487e-23	down-regulation
NACA2	2.8335e-23	down-regulation
HIST1H3B	3.01942e-23	down-regulation
ORM1	3.24962e-23	down-regulation
IFNA21	4.28048e-23	down-regulation
TCN1	5.18012e-23	down-regulation
LIPF	1.21645e-22	down-regulation
OR7A10	1.65338e-22	down-regulation
CPS1-IT1	1.79928e-22	down-regulation
CYP3A5	1.9488e-22	down-regulation
APCS	2.54132e-22	down-regulation
AIM2	3.65663e-22	down-regulation
KIF18A	3.96807e-22	down-regulation
NHLH2	4.1772e-22	down-regulation
CA8	5.55637e-22	down-regulation
GRM3	1.51744e-21	down-regulation
E2F8	1.57758e-21	down-regulation
IL5	2.06431e-21	down-regulation
IL5RA	2.31373e-21	down-regulation
OAZ3	2.63906e-21	down-regulation
PTX3	3.50104e-21	down-regulation
MUC13	5.87234e-21	down-regulation
XCL2	6.1723e-21	down-regulation
HNF4G	6.36726e-21	down-regulation
PDZK1	1.0582e-20	down-regulation
S100A2	1.12771e-20	down-regulation
RIBC2	1.39893e-20	down-regulation
LRP2BP	1.42595e-20	down-regulation
ANKRD55	2.11876e-20	down-regulation
SPAG6	2.65136e-20	down-regulation
IAPP	2.67104e-20	down-regulation
CLEC4E	2.99699e-20	down-regulation
CASC1	3.59042e-20	down-regulation
FUT9	5.86758e-20	down-regulation
AKAP5	7.66883e-20	down-regulation
AHSG	9.24737e-20	down-regulation
WDR96	1.00216e-19	down-regulation
CRH	1.05024e-19	down-regulation
GPR18	3.0804e-19	down-regulation
TAS2R9	4.06662e-19	down-regulation
LRRC31	5.6232e-19	down-regulation
CLGN	6.77921e-19	down-regulation
SCGB2A2	7.26559e-19	down-regulation
HIST1H2AM	1.54998e-18	down-regulation
NMU	2.76121e-18	down-regulation
GSTA3	4.5282e-18	down-regulation
OR7A5	4.55479e-18	down-regulation
KLRF1	4.57077e-18	down-regulation
PRH2	5.14306e-18	down-regulation
TM4SF20	1.14938e-17	down-regulation
GPR22	1.19164e-17	down-regulation
SLC27A2	1.44033e-17	down-regulation
NUP62CL	1.85997e-17	down-regulation
SPC25	1.92577e-17	down-regulation
TLR1	2.31476e-17	down-regulation
ZBBX	2.37931e-17	down-regulation
ADH6	3.86741e-17	down-regulation
ART3	5.01933e-17	down-regulation
CYP4F11	6.05894e-17	down-regulation
C22orf31	6.33991e-17	down-regulation
ADGB	9.60234e-17	down-regulation
PRL	1.14125e-16	down-regulation
HIST1H4L	2.02879e-16	down-regulation
SMR3B	2.2386e-16	down-regulation
UGT2A1	2.98602e-16	down-regulation
CFHR2	3.41101e-16	down-regulation
LRRC19	4.4202e-16	down-regulation
MIA2	6.70636e-16	down-regulation
ODAM	7.20704e-16	down-regulation
C14orf105	1.56041e-15	down-regulation
SLCO4C1	1.7048e-15	down-regulation
S100G	2.25782e-15	down-regulation
TSGA10	2.30385e-15	down-regulation
SYCP1	4.55622e-15	down-regulation
TEX12	7.97437e-15	down-regulation
PROL1	8.40416e-15	down-regulation
SERPINA7	1.51641e-14	down-regulation
SKA1	1.6182e-14	down-regulation
ETNPPL	1.868e-14	down-regulation
IMPG1	2.70872e-14	down-regulation
SEMA3E	7.96578e-14	down-regulation
CXCL13	2.78452e-13	down-regulation
B3GALT2	5.86784e-13	down-regulation
TPH1	2.22673e-12	down-regulation
MYH1	2.37982e-12	down-regulation
GRB14	2.94332e-12	down-regulation
LAMB4	3.18051e-12	down-regulation
MROH9	9.63986e-12	down-regulation
BBOX1	1.20174e-11	down-regulation
SULT1E1	1.28639e-11	down-regulation
INSL4	1.7175e-11	down-regulation
APOH	1.98171e-11	down-regulation
PTTG2	2.32292e-11	down-regulation
SOSTDC1	3.83075e-11	down-regulation
HTN3	6.76837e-11	down-regulation
CYP2C18	7.99643e-11	down-regulation
CPB2	3.12561e-10	down-regulation
CLDN8	5.4306e-10	down-regulation
KLRC4	6.74746e-10	down-regulation
AFM	1.53697e-09	down-regulation
AKR1C4	6.26707e-09	down-regulation
SLCO1B1	8.68822e-09	down-regulation
GNGT1	1.41805e-08	down-regulation
CNR1	1.72891e-08	down-regulation
ALB	4.9738e-08	down-regulation
TAC1	5.09994e-08	down-regulation
F13B	1.24148e-07	down-regulation
FGG	2.32387e-07	down-regulation
CYP2C8	1.42009e-06	down-regulation
OTC	2.33967e-06	down-regulation
UGT2B17	4.4042e-06	down-regulation
ANGPTL3	5.56445e-06	down-regulation
F9	2.08687e-05	down-regulation
TPTE	2.83783e-05	down-regulation
CFHR5	0.000162232	down-regulation
GC	0.000749017	down-regulation
UGT2B4	0.0427207	down-regulation
ACTB	1.11397e-249	up-regulation
ACTG1	6.21084e-238	up-regulation
TUBA1B	2.31452e-234	up-regulation
TUBA1C	3.27436e-232	up-regulation
EEF1A1	3.36551e-232	up-regulation
TPT1	6.68776e-232	up-regulation
RPS10	1.10495e-231	up-regulation
RPS4X	1.10495e-231	up-regulation
B2M	1.67596e-230	up-regulation
RPL3	2.58956e-230	up-regulation
RPL30	3.37981e-230	up-regulation
RPS23	4.18417e-230	up-regulation
RPS20	3.90717e-229	up-regulation
RPL9	5.14277e-229	up-regulation
RPLP0	6.81074e-229	up-regulation
HLA-A	1.52427e-228	up-regulation
RPS18	2.23097e-228	up-regulation
UBC	4.29512e-228	up-regulation
RPS6	4.44791e-228	up-regulation
RPL12	7.32806e-228	up-regulation
PPIB	1.0779e-227	up-regulation
RPL27	3.27078e-227	up-regulation
TMSB10	3.27078e-227	up-regulation
RPL13A	6.03153e-227	up-regulation
FAU	1.95649e-226	up-regulation
RPS16	2.56121e-226	up-regulation
RPL11	3.99625e-226	up-regulation
RPL19	9.272e-226	up-regulation
RPL6	3.49464e-225	up-regulation
IFITM3	3.96508e-225	up-regulation
RPS25	8.50177e-225	up-regulation
RPS11	1.60586e-223	up-regulation
RPS3	7.40208e-223	up-regulation
FTL	5.17273e-222	up-regulation
COX6C	7.87044e-222	up-regulation
EEF2	4.31315e-221	up-regulation
EIF3E	5.58646e-221	up-regulation
RPS17	5.75467e-221	up-regulation
IFITM2	1.13043e-220	up-regulation
ITM2B	1.19881e-220	up-regulation
CFL1	1.32815e-220	up-regulation
LGALS1	3.22305e-220	up-regulation
RPS5	3.74272e-220	up-regulation
TMA7	7.02171e-220	up-regulation
UBB	1.02312e-218	up-regulation
RPS27A	1.37074e-218	up-regulation
VIM	1.38072e-218	up-regulation
GAPDH	2.48862e-218	up-regulation
RPL8	6.81965e-218	up-regulation
CALM2	2.11499e-217	up-regulation
RPL10A	2.11499e-217	up-regulation
RPS19	4.12283e-217	up-regulation
CD81	1.97781e-216	up-regulation
RPL38	3.2035e-216	up-regulation
UBA52	4.03481e-216	up-regulation
MYL6	7.15411e-216	up-regulation
TUBA1A	9.45249e-216	up-regulation
SSR4	9.812e-216	up-regulation
COL3A1	8.55399e-215	up-regulation
RPS27	1.51883e-214	up-regulation
HLA-B	4.6494e-214	up-regulation
COL1A2	8.98841e-214	up-regulation
TMEM258	1.40239e-213	up-regulation
DYNLL1	1.62963e-213	up-regulation
HSPA8	2.19267e-213	up-regulation
LDHA	1.36094e-211	up-regulation
IGFBP7	7.67583e-211	up-regulation
MIF	4.68347e-210	up-regulation
PFDN5	2.72811e-209	up-regulation
RPL10	9.75431e-208	up-regulation
TUBB	1.08079e-207	up-regulation
ATF4	1.10227e-207	up-regulation
RPS15A	1.21395e-207	up-regulation
PFN1	1.63726e-207	up-regulation
PSAP	1.78189e-207	up-regulation
OAZ1	2.93481e-206	up-regulation
DSTN	3.09864e-206	up-regulation
CEBPB	5.82355e-206	up-regulation
PABPC1	8.36445e-206	up-regulation
RPL15	1.06149e-205	up-regulation
RPL5	3.24461e-205	up-regulation
HINT1	4.75823e-205	up-regulation
GNB2L1	7.82632e-205	up-regulation
SAT1	8.99509e-205	up-regulation
RPS9	1.3253e-204	up-regulation
SPARC	1.83527e-204	up-regulation
GJA1	5.03304e-204	up-regulation
HMGN1	6.90095e-204	up-regulation
TXNIP	1.11362e-203	up-regulation
ATP5E	1.36796e-203	up-regulation
COX7A2	1.65416e-203	up-regulation
RPL7A	3.30383e-203	up-regulation
CD63	3.7774e-203	up-regulation
RPLP1	5.22562e-203	up-regulation
PARK7	5.19252e-202	up-regulation
COX7C	3.62259e-201	up-regulation
COL1A1	6.55982e-201	up-regulation
SLC25A6	6.95193e-201	up-regulation
COX4I1	8.07928e-201	up-regulation
NDUFA1	1.32798e-200	up-regulation
RPS8	2.18301e-200	up-regulation
HSPB1	2.69656e-200	up-regulation
SOD1	2.75975e-200	up-regulation
FTH1	4.18169e-200	up-regulation
H3F3B	8.01917e-200	up-regulation
SEC11A	8.01917e-200	up-regulation
GNAS	1.37921e-199	up-regulation
YWHAQ	1.84899e-199	up-regulation
COL6A3	2.37047e-199	up-regulation
NDUFA4	3.13852e-199	up-regulation
EIF3L	5.98717e-199	up-regulation
RPS28	6.72093e-199	up-regulation
UQCRQ	8.09266e-199	up-regulation
MTCH1	9.07639e-199	up-regulation
LDHB	1.6637e-198	up-regulation
SLC25A3	2.1897e-198	up-regulation
TCEAL4	2.87968e-198	up-regulation
SUMO2	3.55643e-198	up-regulation
ANP32B	7.88266e-198	up-regulation
EIF4A1	1.23251e-197	up-regulation
LUM	2.16533e-197	up-regulation
MYL12B	4.78475e-197	up-regulation
COX8A	9.82699e-197	up-regulation
MORF4L1	1.70147e-196	up-regulation
RPLP2	1.06346e-195	up-regulation
SPCS1	1.18634e-195	up-regulation
NDUFAB1	2.22064e-195	up-regulation
HSP90AB1	2.79519e-195	up-regulation
HSP90AA1	4.0158e-195	up-regulation
DYNLT1	7.0844e-195	up-regulation
TPI1	7.97551e-195	up-regulation
EIF1	1.15696e-194	up-regulation
RPL26	1.55625e-194	up-regulation
DNAJA1	1.72772e-194	up-regulation
PTMA	2.75949e-194	up-regulation
SNX3	4.13465e-194	up-regulation
ATP5A1	5.80192e-194	up-regulation
RPL36AL	1.29751e-193	up-regulation
TBCA	1.77776e-193	up-regulation
C14orf166	5.17878e-193	up-regulation
RPL14	6.99561e-193	up-regulation
PTGES3	7.76254e-193	up-regulation
DDX5	9.07996e-193	up-regulation
RPL7	1.15797e-192	up-regulation
RPN2	1.52203e-192	up-regulation
BTF3	1.72917e-192	up-regulation
ALDOA	2.05931e-192	up-regulation
SEC61G	4.25572e-192	up-regulation
IFITM1	4.36418e-192	up-regulation
BASP1	6.79883e-192	up-regulation
GLTSCR2	1.6375e-191	up-regulation
TMBIM4	2.27824e-191	up-regulation
PTTG1IP	4.42205e-191	up-regulation
H2AFZ	4.4245e-191	up-regulation
LAPTM4A	5.91478e-191	up-regulation
NCOA4	6.6574e-191	up-regulation
NSA2	7.32722e-191	up-regulation
ANXA5	8.03714e-191	up-regulation
SH3BGRL	1.1713e-190	up-regulation
CD99	2.2176e-190	up-regulation
VDAC2	5.36263e-190	up-regulation
RPL17	5.05449e-189	up-regulation
HSPA1A	6.41192e-189	up-regulation
CDK2AP1	6.41974e-189	up-regulation
ERH	8.35919e-189	up-regulation
RPL23A	1.45501e-188	up-regulation
EIF4A2	1.47015e-188	up-regulation
ATP5C1	2.8422e-188	up-regulation
PCBP1	5.05219e-188	up-regulation
ATP5J	5.30817e-188	up-regulation
PEBP1	8.62289e-188	up-regulation
PRDX1	1.015e-187	up-regulation
SRSF2	2.42669e-187	up-regulation
MORF4L2	2.45615e-187	up-regulation
NFKBIA	3.34524e-187	up-regulation
PSMB1	3.55291e-187	up-regulation
QARS	5.5515e-187	up-regulation
GPX1	9.72473e-187	up-regulation
ATP5F1	1.08656e-186	up-regulation
RHOA	6.76284e-186	up-regulation
SEPW1	7.4262e-186	up-regulation
SLC25A5	7.75594e-186	up-regulation
TOMM20	1.12813e-185	up-regulation
NDUFB2	1.39637e-185	up-regulation
RRAGA	1.56923e-185	up-regulation
SET	1.98475e-185	up-regulation
NGFRAP1	2.06305e-185	up-regulation
PSMG2	2.09927e-185	up-regulation
PDLIM1	3.75907e-185	up-regulation
ATP5L	4.31193e-185	up-regulation
ARF4	5.03763e-185	up-regulation
UQCRFS1	2.0925e-184	up-regulation
PSME1	6.0874e-184	up-regulation
SKP1	1.734e-183	up-regulation
PSME2	2.34019e-183	up-regulation
PRDX4	2.97105e-183	up-regulation
LAMP1	5.16349e-183	up-regulation
COL4A1	1.32831e-182	up-regulation
PGRMC1	1.39645e-182	up-regulation
GDI2	1.69078e-182	up-regulation
EIF3H	2.2027e-182	up-regulation
SRP9	5.11359e-182	up-regulation
TMBIM6	2.25705e-181	up-regulation
NPC2	3.32035e-181	up-regulation
CCNI	4.305e-181	up-regulation
GSTO1	6.26589e-181	up-regulation
MMADHC	2.05756e-180	up-regulation
IGFBP4	6.568e-180	up-regulation
COX5B	7.54056e-180	up-regulation
TPM1	4.72499e-179	up-regulation
YWHAZ	1.38043e-178	up-regulation
ATP5G2	1.74911e-178	up-regulation
YWHAB	2.40045e-178	up-regulation
EIF3F	2.76611e-178	up-regulation
ATP5B	3.25092e-178	up-regulation
LGALS3	3.83174e-178	up-regulation
PAPSS1	4.47951e-178	up-regulation
HSP90B1	5.62314e-178	up-regulation
RPL35A	7.68691e-178	up-regulation
RTN4	3.49881e-177	up-regulation
NOP10	5.73003e-177	up-regulation
AP3S1	5.747e-177	up-regulation
EEF1D	5.82088e-177	up-regulation
POMP	6.69916e-177	up-regulation
SLC38A2	2.31012e-176	up-regulation
MAGED1	2.94014e-176	up-regulation
SPCS2	3.79896e-176	up-regulation
DBI	4.75291e-176	up-regulation
TRMT112	5.0347e-176	up-regulation
CNBP	6.3019e-176	up-regulation
RPS14	7.30502e-176	up-regulation
LAPTM4B	9.41885e-176	up-regulation
EIF3D	1.50047e-175	up-regulation
SDCBP	6.47585e-175	up-regulation
WBP5	1.29649e-174	up-regulation
CAPNS1	3.43782e-174	up-regulation
GSTP1	4.9432e-174	up-regulation
DDOST	5.02749e-174	up-regulation
PHB2	2.0595e-173	up-regulation
ATP6V1G1	2.21895e-173	up-regulation
IFNGR2	4.58698e-173	up-regulation
SSR2	7.23263e-173	up-regulation
SEP15	7.84909e-173	up-regulation
COX6B1	9.63385e-173	up-regulation
LGALS3BP	1.10838e-172	up-regulation
PPP1CC	1.1709e-172	up-regulation
TMED2	1.52699e-172	up-regulation
COL5A2	1.86035e-172	up-regulation
CTSB	1.9543e-172	up-regulation
PRDX6	2.85641e-172	up-regulation
C20orf24	1.38645e-171	up-regulation
ATRAID	2.36786e-171	up-regulation
DPYSL2	3.00099e-171	up-regulation
DAD1	3.82202e-171	up-regulation
NAP1L1	4.07332e-171	up-regulation
NDUFA13	4.59813e-171	up-regulation
HIGD2A	4.94816e-171	up-regulation
ANXA2	5.2332e-171	up-regulation
CCNG1	5.77748e-171	up-regulation
PPT1	7.07869e-171	up-regulation
SF3B5	3.77846e-170	up-regulation
DCN	8.81878e-170	up-regulation
NUCKS1	9.02065e-170	up-regulation
TXN	2.24173e-169	up-regulation
PAM	3.46033e-169	up-regulation
HNRNPA1	3.74303e-169	up-regulation
HNRNPA2B1	4.09726e-169	up-regulation
COX7A2L	5.09949e-169	up-regulation
LASP1	6.93427e-169	up-regulation
FNTA	1.03181e-168	up-regulation
PALLD	1.04544e-168	up-regulation
P4HB	1.11985e-168	up-regulation
RAB1A	1.12983e-168	up-regulation
GLO1	1.76339e-168	up-regulation
ARPC2	1.91423e-168	up-regulation
GABARAPL2	2.2987e-168	up-regulation
PSMA6	3.3224e-168	up-regulation
SERBP1	1.00384e-167	up-regulation
FBL	1.41897e-167	up-regulation
NPTN	1.77332e-167	up-regulation
TM9SF2	1.87018e-167	up-regulation
CSRP1	2.41585e-167	up-regulation
EIF3K	3.02424e-167	up-regulation
CST3	3.21893e-167	up-regulation
CAP1	6.82204e-167	up-regulation
HLA-C	1.49676e-166	up-regulation
MT2A	1.71079e-166	up-regulation
HNRNPH1	2.39602e-166	up-regulation
MRPL3	2.90249e-166	up-regulation
SRSF9	5.23716e-166	up-regulation
RPL28	5.6606e-166	up-regulation
NDUFB5	9.16869e-166	up-regulation
RBX1	2.41646e-165	up-regulation
MXRA7	2.99193e-165	up-regulation
HMGN4	3.18021e-165	up-regulation
PSMB4	4.68394e-165	up-regulation
COL5A1	1.16331e-164	up-regulation
NDUFV2	1.36548e-164	up-regulation
TCEB2	1.88728e-164	up-regulation
GPX4	2.43149e-164	up-regulation
APEX1	2.97152e-164	up-regulation
HERPUD1	4.00269e-164	up-regulation
ADI1	5.04448e-164	up-regulation
ADAR	5.1521e-164	up-regulation
SERPINH1	7.33995e-164	up-regulation
ATP5H	8.10314e-164	up-regulation
EIF4B	1.18491e-163	up-regulation
HMGN2	1.68071e-163	up-regulation
EIF4A3	1.87043e-163	up-regulation
FKBP1A	1.87043e-163	up-regulation
CUTA	1.9608e-163	up-regulation
TMEM230	2.92023e-163	up-regulation
NARS	2.92344e-163	up-regulation
HIGD1A	3.99294e-163	up-regulation
TIMP1	4.86488e-163	up-regulation
PSMB5	5.00947e-163	up-regulation
RYBP	7.54863e-163	up-regulation
ARL6IP5	9.8795e-163	up-regulation
IMPDH2	1.87884e-162	up-regulation
PPAP2A	2.44744e-162	up-regulation
GNB1	7.56153e-162	up-regulation
HNRNPR	7.75744e-162	up-regulation
CCT2	1.316e-161	up-regulation
KARS	1.36637e-161	up-regulation
CALM1	1.64219e-161	up-regulation
DEK	2.54284e-161	up-regulation
TAX1BP3	3.36002e-161	up-regulation
CAMLG	3.59812e-161	up-regulation
EIF4H	3.68067e-161	up-regulation
TXNDC5	6.69016e-161	up-regulation
NDUFB11	7.28663e-161	up-regulation
NGRN	8.19062e-161	up-regulation
PCOLCE	1.02437e-160	up-regulation
HSPA5	1.22315e-160	up-regulation
PDIA6	1.24527e-160	up-regulation
HIF1A	1.3269e-160	up-regulation
RAN	1.45846e-160	up-regulation
ARPC3	1.77902e-160	up-regulation
HNRNPDL	1.86575e-160	up-regulation
TRAM1	2.19677e-160	up-regulation
GTF3A	3.83359e-160	up-regulation
RPS27L	6.98111e-160	up-regulation
POLR2G	7.02626e-160	up-regulation
SF3B1	7.85357e-160	up-regulation
UFC1	9.11094e-160	up-regulation
RPL29	1.14992e-159	up-regulation
C14orf2	1.3091e-159	up-regulation
ATP5O	1.47441e-159	up-regulation
TMEM66	1.6862e-159	up-regulation
PSMC1	1.75954e-159	up-regulation
HUWE1	1.78393e-159	up-regulation
OLFML3	1.90431e-159	up-regulation
SEPP1	1.96458e-159	up-regulation
MATR3	2.07866e-159	up-regulation
CCT8	2.33517e-159	up-regulation
EIF4G2	2.34819e-159	up-regulation
HSPD1	2.71244e-159	up-regulation
S100A11	3.73784e-159	up-regulation
PLS3	4.11457e-159	up-regulation
KDELR2	7.63869e-159	up-regulation
COL4A2	1.2056e-158	up-regulation
HLA-E	1.458e-158	up-regulation
DHX15	1.94574e-158	up-regulation
UXT	2.67051e-158	up-regulation
TMED9	2.98176e-158	up-regulation
EDF1	3.40014e-158	up-regulation
CRELD2	3.77925e-158	up-regulation
ESD	4.38663e-158	up-regulation
PSMB3	4.50313e-158	up-regulation
UBE2E1	7.49398e-158	up-regulation
RPS15	8.98491e-158	up-regulation
TAGLN2	9.14014e-158	up-regulation
PEA15	1.08007e-157	up-regulation
SRSF7	1.1515e-157	up-regulation
TSPO	1.37054e-157	up-regulation
SERPINF1	1.53527e-157	up-regulation
NDUFB8	1.82717e-157	up-regulation
TMEM123	3.1398e-157	up-regulation
PPP2CB	3.52263e-157	up-regulation
TMED10	3.61658e-157	up-regulation
ECHS1	3.94698e-157	up-regulation
VCAN	5.11353e-157	up-regulation
EIF3G	8.12392e-157	up-regulation
RBMS1	9.48176e-157	up-regulation
ATP6V0E1	1.02201e-156	up-regulation
ENO1	1.10888e-156	up-regulation
COPB1	1.5092e-156	up-regulation
RSL24D1	1.7981e-156	up-regulation
NDUFS6	2.42862e-156	up-regulation
RSRC2	3.31664e-156	up-regulation
HSPA1B	4.8656e-156	up-regulation
NME1-NME2	5.29484e-156	up-regulation
TM2D3	7.89921e-156	up-regulation
KLHDC2	8.28928e-156	up-regulation
YPEL5	1.02868e-155	up-regulation
ODC1	1.06393e-155	up-regulation
ATP1B3	1.46417e-155	up-regulation
UBL5	2.07218e-155	up-regulation
ST13	2.7067e-155	up-regulation
HNRNPK	2.74987e-155	up-regulation
RAB13	2.74987e-155	up-regulation
PRKAR1A	2.87592e-155	up-regulation
SEC31A	3.518e-155	up-regulation
ARL6IP1	5.91176e-155	up-regulation
VPS28	5.9509e-155	up-regulation
SNRPB	9.16966e-155	up-regulation
HEXB	9.79316e-155	up-regulation
DYNLT3	1.02081e-154	up-regulation
VAMP3	1.11322e-154	up-regulation
MYL12A	1.24151e-154	up-regulation
DYNLRB1	1.57324e-154	up-regulation
MICU2	2.01682e-154	up-regulation
YTHDF2	2.38713e-154	up-regulation
FIS1	3.93211e-154	up-regulation
HSBP1	4.23443e-154	up-regulation
GABARAP	7.73188e-154	up-regulation
PSMA1	8.47585e-154	up-regulation
HNRNPA0	9.91762e-154	up-regulation
PITPNB	1.19898e-153	up-regulation
FAM127A	1.22386e-153	up-regulation
STRAP	1.35936e-153	up-regulation
PUF60	1.44861e-153	up-regulation
NHP2	1.54648e-153	up-regulation
RBMX	1.70136e-153	up-regulation
HNRNPM	3.25915e-153	up-regulation
RBBP7	4.11257e-153	up-regulation
IFI16	4.25249e-153	up-regulation
PNN	5.05792e-153	up-regulation
TALDO1	5.19158e-153	up-regulation
VDAC1	5.95829e-153	up-regulation
TTC3	1.1288e-152	up-regulation
S100A6	1.2633e-152	up-regulation
COX5A	1.58212e-152	up-regulation
TUBB3	2.4541e-152	up-regulation
VPS51	3.63897e-152	up-regulation
RPN1	4.79323e-152	up-regulation
SUB1	6.42104e-152	up-regulation
GNG5	7.46758e-152	up-regulation
BNIP3L	1.40492e-151	up-regulation
UGP2	1.99385e-151	up-regulation
CHSY1	2.09838e-151	up-regulation
MARCKSL1	2.28841e-151	up-regulation
GOLPH3	2.44498e-151	up-regulation
ACADVL	2.88126e-151	up-regulation
MRPL33	3.07641e-151	up-regulation
SEPT2	3.90115e-151	up-regulation
WDR82	6.00351e-151	up-regulation
CREG1	8.71514e-151	up-regulation
CETN2	1.57793e-150	up-regulation
ACTR3	1.86578e-150	up-regulation
OAT	2.13499e-150	up-regulation
SLIRP	2.13539e-150	up-regulation
DDX47	2.37344e-150	up-regulation
JUND	3.66805e-150	up-regulation
IER2	8.10059e-150	up-regulation
ARMCX2	8.2872e-150	up-regulation
DPM1	9.96116e-150	up-regulation
TAF7	1.05142e-149	up-regulation
VBP1	1.21471e-149	up-regulation
MSN	1.4649e-149	up-regulation
COPS5	3.93982e-149	up-regulation
ITGAV	6.96667e-149	up-regulation
HIST1H2BK	7.79991e-149	up-regulation
C1orf63	1.01571e-148	up-regulation
PSMA4	1.4932e-148	up-regulation
EIF3I	2.11038e-148	up-regulation
SEC61B	2.35497e-148	up-regulation
TMEM14B	2.55265e-148	up-regulation
AP2M1	2.75441e-148	up-regulation
GNG10	3.00434e-148	up-regulation
STARD7	4.58016e-148	up-regulation
GHITM	5.76647e-148	up-regulation
DDX39B	6.59285e-148	up-regulation
DDX1	8.06496e-148	up-regulation
SERP1	1.15674e-147	up-regulation
HNRNPA3	1.22391e-147	up-regulation
FKBP11	1.59293e-147	up-regulation
HTRA1	2.69911e-147	up-regulation
CSTB	3.4914e-147	up-regulation
JTB	4.74576e-147	up-regulation
RGL1	4.75654e-147	up-regulation
LAP3	4.79543e-147	up-regulation
STK24	4.86742e-147	up-regulation
UBE2D3	5.93447e-147	up-regulation
LAMC1	6.62164e-147	up-regulation
TSC22D1	6.80696e-147	up-regulation
C19orf53	7.38659e-147	up-regulation
FAM8A1	9.32585e-147	up-regulation
RAC1	1.75552e-146	up-regulation
RAP1B	2.16007e-146	up-regulation
XRCC5	3.23092e-146	up-regulation
GNG11	3.36329e-146	up-regulation
SUCLG2	4.02381e-146	up-regulation
PDHB	4.31833e-146	up-regulation
ANXA7	5.3184e-146	up-regulation
HNRNPC	7.3459e-146	up-regulation
MLH1	1.12319e-145	up-regulation
IRF9	1.17773e-145	up-regulation
NEDD8	1.50226e-145	up-regulation
ISCU	1.85992e-145	up-regulation
KPNB1	2.04904e-145	up-regulation
CKAP4	2.61328e-145	up-regulation
TGFBI	3.09612e-145	up-regulation
HEBP2	3.45295e-145	up-regulation
VCL	3.8181e-145	up-regulation
CLIC1	4.2898e-145	up-regulation
STUB1	4.72486e-145	up-regulation
UBE2N	5.41419e-145	up-regulation
TSEN34	6.34173e-145	up-regulation
FSTL1	7.54734e-145	up-regulation
NXN	1.00936e-144	up-regulation
ILK	1.02216e-144	up-regulation
TMEM59	1.0975e-144	up-regulation
ACTR10	1.57152e-144	up-regulation
ATP6AP2	1.57152e-144	up-regulation
WDR61	1.62169e-144	up-regulation
CDK4	1.83296e-144	up-regulation
PSMC5	2.06416e-144	up-regulation
DDX39A	2.40605e-144	up-regulation
MAPK6	2.4858e-144	up-regulation
BLOC1S1	2.7619e-144	up-regulation
CYFIP1	3.35621e-144	up-regulation
ATP6V0B	4.08847e-144	up-regulation
KHDRBS1	4.15106e-144	up-regulation
AHSA1	6.68365e-144	up-regulation
ATP6V0D1	9.65188e-144	up-regulation
ARFGAP3	1.13863e-143	up-regulation
PSMC6	1.89788e-143	up-regulation
MACF1	1.93234e-143	up-regulation
CNIH	2.04119e-143	up-regulation
MDH1	2.33416e-143	up-regulation
TOP2B	3.21209e-143	up-regulation
REEP5	4.5492e-143	up-regulation
CANX	4.76313e-143	up-regulation
ID2	6.11486e-143	up-regulation
KIAA0907	8.91603e-143	up-regulation
PRKRIR	1.17731e-142	up-regulation
FN1	1.44734e-142	up-regulation
CMTM6	1.9367e-142	up-regulation
IFI27	2.308e-142	up-regulation
ALDH9A1	2.85651e-142	up-regulation
CDKN1B	2.96071e-142	up-regulation
TTC19	3.1925e-142	up-regulation
DAZAP2	3.6572e-142	up-regulation
PSMD10	3.83461e-142	up-regulation
ADD3	5.66108e-142	up-regulation
CBX1	5.79699e-142	up-regulation
LAMB1	6.89111e-142	up-regulation
DECR1	7.81288e-142	up-regulation
LSM7	8.11218e-142	up-regulation
VDAC3	8.89473e-142	up-regulation
CAT	9.00711e-142	up-regulation
AHCY	9.16358e-142	up-regulation
CLTA	1.22274e-141	up-regulation
TMX2	1.50671e-141	up-regulation
NDUFB4	2.08982e-141	up-regulation
PUM1	2.24972e-141	up-regulation
PPP1CB	2.38082e-141	up-regulation
TMEM147	2.66773e-141	up-regulation
CIRBP	3.22898e-141	up-regulation
TRA2B	5.48441e-141	up-regulation
ARL8B	7.54451e-141	up-regulation
NDUFS3	7.97917e-141	up-regulation
COMMD8	9.98122e-141	up-regulation
NFE2L1	1.15824e-140	up-regulation
CNN3	1.19989e-140	up-regulation
ARMCX6	1.61646e-140	up-regulation
UQCR11	2.71022e-140	up-regulation
NME4	3.14904e-140	up-regulation
ATP6V0C	3.90157e-140	up-regulation
RABAC1	4.09927e-140	up-regulation
C21orf33	5.25804e-140	up-regulation
ARPC5	5.41864e-140	up-regulation
ADSL	6.2053e-140	up-regulation
UQCR10	6.33962e-140	up-regulation
FEZ2	7.24733e-140	up-regulation
ATP6V1F	7.46933e-140	up-regulation
NONO	9.01854e-140	up-regulation
SHFM1	9.26729e-140	up-regulation
BCAP31	1.128e-139	up-regulation
MRPL18	1.52747e-139	up-regulation
KCTD12	2.63248e-139	up-regulation
TRAPPC8	3.7067e-139	up-regulation
DARS	6.85911e-139	up-regulation
MRPL15	9.31526e-139	up-regulation
SRSF6	1.69127e-138	up-regulation
HDAC1	1.70308e-138	up-regulation
SUCLG1	1.70868e-138	up-regulation
LRRC47	2.10793e-138	up-regulation
MKNK2	2.23367e-138	up-regulation
MARCKS	2.25547e-138	up-regulation
GRN	2.9515e-138	up-regulation
SSR1	3.21501e-138	up-regulation
TRIM22	3.39616e-138	up-regulation
DDX17	3.70048e-138	up-regulation
ANXA1	3.8266e-138	up-regulation
AP2S1	4.00801e-138	up-regulation
ACTN4	4.90202e-138	up-regulation
YWHAE	4.98736e-138	up-regulation
YBX3	5.09165e-138	up-regulation
HLA-F	6.56472e-138	up-regulation
DERA	7.07635e-138	up-regulation
ILF2	7.8885e-138	up-regulation
BZW2	9.98015e-138	up-regulation
NAE1	1.03953e-137	up-regulation
NCL	1.21044e-137	up-regulation
SERINC1	1.73753e-137	up-regulation
SON	1.82638e-137	up-regulation
CUEDC2	2.16933e-137	up-regulation
STAU1	2.59963e-137	up-regulation
CYB5R3	2.74077e-137	up-regulation
CD248	2.9042e-137	up-regulation
CDC16	3.41164e-137	up-regulation
PFN2	3.6794e-137	up-regulation
DRG1	4.13597e-137	up-regulation
CAPZA1	6.3203e-137	up-regulation
NDUFB1	9.71927e-137	up-regulation
TERF2IP	1.07143e-136	up-regulation
SLC39A6	1.09448e-136	up-regulation
UBA1	1.15964e-136	up-regulation
ARCN1	1.19698e-136	up-regulation
UNC50	1.51761e-136	up-regulation
SF3B4	1.70767e-136	up-regulation
GORASP2	2.23728e-136	up-regulation
CIB1	2.44937e-136	up-regulation
ARGLU1	2.4928e-136	up-regulation
SCP2	2.51485e-136	up-regulation
CNPY2	2.83325e-136	up-regulation
AIDA	3.34124e-136	up-regulation
PCNP	3.3438e-136	up-regulation
LTA4H	3.54669e-136	up-regulation
EIF1B	3.5652e-136	up-regulation
PGK1	4.77335e-136	up-regulation
TSG101	4.77975e-136	up-regulation
CTBP2	4.98781e-136	up-regulation
SUMO3	5.48136e-136	up-regulation
ARPC1A	7.28722e-136	up-regulation
IL1R1	1.42526e-135	up-regulation
DNAJB9	1.46967e-135	up-regulation
MAP1LC3B	1.58361e-135	up-regulation
SRRM1	1.58962e-135	up-regulation
MANF	1.79347e-135	up-regulation
SH3BGRL3	2.31742e-135	up-regulation
HNRNPA1L2	2.40884e-135	up-regulation
CCT4	2.6604e-135	up-regulation
AMZ2	2.68926e-135	up-regulation
RAB11A	3.00605e-135	up-regulation
MRPL49	3.09053e-135	up-regulation
NDUFA2	3.99399e-135	up-regulation
C1S	4.64649e-135	up-regulation
SNRPD3	5.01219e-135	up-regulation
TAX1BP1	5.64205e-135	up-regulation
GTF2I	6.11231e-135	up-regulation
TIMM8B	6.15372e-135	up-regulation
WDR45B	6.31328e-135	up-regulation
MRPL24	8.67986e-135	up-regulation
RCN2	9.80347e-135	up-regulation
NDUFA3	1.03105e-134	up-regulation
ZMPSTE24	1.33932e-134	up-regulation
IFNGR1	1.48007e-134	up-regulation
SRSF5	1.55796e-134	up-regulation
HK1	1.57199e-134	up-regulation
TXNL1	1.65941e-134	up-regulation
PSMD2	1.70997e-134	up-regulation
RALA	2.31305e-134	up-regulation
ANAPC5	2.62186e-134	up-regulation
BTG1	2.91147e-134	up-regulation
C6orf62	3.23531e-134	up-regulation
UBE2L6	3.26565e-134	up-regulation
OSBPL9	3.47584e-134	up-regulation
POLR2I	4.00964e-134	up-regulation
NDUFC2	5.36536e-134	up-regulation
PGM1	5.49913e-134	up-regulation
SHC1	6.13823e-134	up-regulation
CD164	6.71961e-134	up-regulation
CTNNAL1	7.79532e-134	up-regulation
IARS	8.11815e-134	up-regulation
OS9	9.93031e-134	up-regulation
BIRC2	1.1021e-133	up-regulation
PLEKHA5	1.19114e-133	up-regulation
ZDHHC7	1.28789e-133	up-regulation
EPS8	1.657e-133	up-regulation
ID3	1.658e-133	up-regulation
PSMD14	1.72864e-133	up-regulation
RUSC1	1.77235e-133	up-regulation
PSMB6	3.53469e-133	up-regulation
CBX3	4.07565e-133	up-regulation
AP1S2	6.61983e-133	up-regulation
CCDC92	1.05211e-132	up-regulation
TMEM126B	1.7655e-132	up-regulation
RAB9A	2.4717e-132	up-regulation
COX6A1	2.48273e-132	up-regulation
GBAS	2.65519e-132	up-regulation
NOL11	2.70677e-132	up-regulation
IFT20	3.75407e-132	up-regulation
EIF3M	4.12459e-132	up-regulation
WWP1	4.55134e-132	up-regulation
EPHX1	5.46188e-132	up-regulation
FAM32A	5.93136e-132	up-regulation
AHCYL1	6.06633e-132	up-regulation
ATPIF1	6.32658e-132	up-regulation
ETF1	6.47976e-132	up-regulation
ERP29	6.58253e-132	up-regulation
FAM162A	7.31203e-132	up-regulation
C2CD5	7.43263e-132	up-regulation
UBE4A	7.43263e-132	up-regulation
OSR2	1.30076e-131	up-regulation
TGFB1I1	1.43101e-131	up-regulation
ZNF410	1.77e-131	up-regulation
DCTN6	1.98399e-131	up-regulation
ADH5	2.04578e-131	up-regulation
NRIP1	2.40188e-131	up-regulation
MAT2A	3.16135e-131	up-regulation
SRI	3.46899e-131	up-regulation
GPI	4.95148e-131	up-regulation
UBXN4	6.85953e-131	up-regulation
ANXA4	6.94325e-131	up-regulation
PTBP1	1.00527e-130	up-regulation
ATXN10	1.02757e-130	up-regulation
BANF1	1.03607e-130	up-regulation
AKR7A2	1.08726e-130	up-regulation
RBM5	1.28624e-130	up-regulation
SEPT9	1.30236e-130	up-regulation
ZYX	1.55007e-130	up-regulation
ZFAND5	2.04652e-130	up-regulation
CSDE1	2.46563e-130	up-regulation
IGFBP2	2.64764e-130	up-regulation
UBE2E3	2.74787e-130	up-regulation
SEC13	3.01287e-130	up-regulation
CTSO	3.31257e-130	up-regulation
KIF5B	3.48199e-130	up-regulation
TIMP2	3.49668e-130	up-regulation
LAMTOR5	3.72521e-130	up-regulation
SRSF3	3.78863e-130	up-regulation
TJP1	4.11534e-130	up-regulation
GLB1	5.08125e-130	up-regulation
TCF4	5.52808e-130	up-regulation
C1R	5.58861e-130	up-regulation
ISG15	6.0629e-130	up-regulation
MYD88	7.78899e-130	up-regulation
CDIPT	8.91692e-130	up-regulation
PSMD8	1.0314e-129	up-regulation
RGL2	1.07642e-129	up-regulation
HSPA2	1.08404e-129	up-regulation
GARS	1.32148e-129	up-regulation
SNRPE	1.58067e-129	up-regulation
APLP2	1.7162e-129	up-regulation
RBPJ	1.87575e-129	up-regulation
ETFA	2.22342e-129	up-regulation
CAPZB	2.67969e-129	up-regulation
ITPA	4.04947e-129	up-regulation
PRPF8	4.19838e-129	up-regulation
S100A4	4.20275e-129	up-regulation
MRPL16	4.99151e-129	up-regulation
ISLR	5.26961e-129	up-regulation
NDUFA9	5.36787e-129	up-regulation
PDHA1	8.31239e-129	up-regulation
CYC1	9.53744e-129	up-regulation
PNMA1	9.72624e-129	up-regulation
PSMA7	1.07162e-128	up-regulation
LSM1	1.09613e-128	up-regulation
ATP6AP1	1.10943e-128	up-regulation
POLR2J	1.11068e-128	up-regulation
MAPRE1	1.11653e-128	up-regulation
KRT18	1.27174e-128	up-regulation
STAG2	1.41795e-128	up-regulation
C19orf10	1.91682e-128	up-regulation
DIABLO	2.25024e-128	up-regulation
XPO1	2.51499e-128	up-regulation
BSG	2.70479e-128	up-regulation
SNAI2	2.74345e-128	up-regulation
OLA1	3.29586e-128	up-regulation
NDUFC1	3.56827e-128	up-regulation
SYNCRIP	3.96066e-128	up-regulation
DENND5A	5.76569e-128	up-regulation
PMP22	5.91047e-128	up-regulation
DNAJA2	6.61574e-128	up-regulation
FLRT2	6.92564e-128	up-regulation
POLR2H	9.51506e-128	up-regulation
HNRNPH3	9.74009e-128	up-regulation
VGLL4	1.07205e-127	up-regulation
XRCC6	1.09552e-127	up-regulation
SPAG7	1.099e-127	up-regulation
MT1X	1.18248e-127	up-regulation
ZBTB20	1.30896e-127	up-regulation
IARS2	1.81385e-127	up-regulation
USO1	1.90579e-127	up-regulation
CTSA	2.44292e-127	up-regulation
ATIC	3.5162e-127	up-regulation
MYOF	4.24851e-127	up-regulation
ISOC1	4.61658e-127	up-regulation
CHMP5	4.6812e-127	up-regulation
PARP4	5.18092e-127	up-regulation
MAPK1IP1L	5.50434e-127	up-regulation
RTN3	5.57e-127	up-regulation
MDK	5.86948e-127	up-regulation
KLF10	6.16878e-127	up-regulation
R3HDM4	6.7694e-127	up-regulation
FAM96B	8.31577e-127	up-regulation
VKORC1	9.08736e-127	up-regulation
WT1	9.18257e-127	up-regulation
NDUFA8	9.22067e-127	up-regulation
TMED3	9.40734e-127	up-regulation
VPS35	9.8962e-127	up-regulation
RAB31	1.09651e-126	up-regulation
SYPL1	1.18496e-126	up-regulation
DDX21	1.27922e-126	up-regulation
LRRFIP1	1.28767e-126	up-regulation
DCTN3	1.41301e-126	up-regulation
UQCRC1	1.43338e-126	up-regulation
CXXC1	1.61441e-126	up-regulation
ATP1B1	1.7395e-126	up-regulation
NDRG1	1.7395e-126	up-regulation
ZNF706	2.09373e-126	up-regulation
EXTL2	2.5698e-126	up-regulation
RNF11	2.82825e-126	up-regulation
MFAP1	3.27612e-126	up-regulation
BECN1	3.32834e-126	up-regulation
BRD2	3.47994e-126	up-regulation
SNRPB2	3.8192e-126	up-regulation
TNFRSF1A	4.39935e-126	up-regulation
LBR	4.53803e-126	up-regulation
PCMT1	4.83051e-126	up-regulation
MYL6B	5.65231e-126	up-regulation
LUC7L3	5.68402e-126	up-regulation
HLA-G	5.76004e-126	up-regulation
PTPLAD1	7.81953e-126	up-regulation
RNF7	8.16439e-126	up-regulation
CTGF	9.18194e-126	up-regulation
PTGDS	9.8718e-126	up-regulation
TRIM28	1.00841e-125	up-regulation
MGST3	1.26913e-125	up-regulation
HNRNPAB	1.34166e-125	up-regulation
CTSK	1.34672e-125	up-regulation
MRPS35	1.35873e-125	up-regulation
FBLN1	1.36893e-125	up-regulation
RAB8A	1.37389e-125	up-regulation
SEC62	1.6113e-125	up-regulation
UQCRC2	1.92542e-125	up-regulation
VAPA	2.08791e-125	up-regulation
AARS	2.29244e-125	up-regulation
RNPS1	3.5746e-125	up-regulation
SUMO1	4.27415e-125	up-regulation
PPIC	6.63891e-125	up-regulation
EIF3A	7.05703e-125	up-regulation
PKM	7.38206e-125	up-regulation
NDUFA6	1.01725e-124	up-regulation
PTP4A2	1.16243e-124	up-regulation
EIF2S3	1.19135e-124	up-regulation
GANAB	1.82244e-124	up-regulation
SIDT2	1.85915e-124	up-regulation
IGFBP3	1.93251e-124	up-regulation
RBP1	2.08046e-124	up-regulation
MZT2B	2.19853e-124	up-regulation
NHP2L1	2.39741e-124	up-regulation
BTBD1	2.63609e-124	up-regulation
MAT2B	3.13267e-124	up-regulation
CRYZ	3.93967e-124	up-regulation
SRSF1	4.42369e-124	up-regulation
ARF5	6.29377e-124	up-regulation
CHMP2A	6.82578e-124	up-regulation
ATP6V1E1	7.15839e-124	up-regulation
MLEC	7.18251e-124	up-regulation
PDCD6IP	8.48816e-124	up-regulation
CTBP1	9.99481e-124	up-regulation
SFPQ	1.23529e-123	up-regulation
MYL9	1.39086e-123	up-regulation
CLNS1A	1.39251e-123	up-regulation
CALR	1.86776e-123	up-regulation
CARKD	2.023e-123	up-regulation
CTNNA1	2.47834e-123	up-regulation
MDH2	2.48326e-123	up-regulation
ID1	2.55812e-123	up-regulation
NELFCD	2.95266e-123	up-regulation
DENR	2.96656e-123	up-regulation
NDUFS8	4.21344e-123	up-regulation
CD59	4.50204e-123	up-regulation
ECI2	4.72549e-123	up-regulation
NUDC	5.16039e-123	up-regulation
PSMA2	5.452e-123	up-regulation
PCBP2	5.54833e-123	up-regulation
YY1	5.56923e-123	up-regulation
SPIN1	6.51523e-123	up-regulation
PDCL3	6.99152e-123	up-regulation
NR2F2	7.32283e-123	up-regulation
MOB4	7.82206e-123	up-regulation
RPA2	8.02189e-123	up-regulation
SNRPC	8.83215e-123	up-regulation
CNDP2	9.74865e-123	up-regulation
RING1	1.01868e-122	up-regulation
FLNA	1.07729e-122	up-regulation
NDFIP1	1.09762e-122	up-regulation
WSB1	1.28618e-122	up-regulation
ADNP	1.33205e-122	up-regulation
COL18A1	1.44871e-122	up-regulation
YAP1	1.62204e-122	up-regulation
GLA	1.75626e-122	up-regulation
PIH1D1	1.94205e-122	up-regulation
LYPLA1	2.02083e-122	up-regulation
CYCS	2.05931e-122	up-regulation
TUBB2A	2.06605e-122	up-regulation
SEPT10	2.18304e-122	up-regulation
NOP56	2.21969e-122	up-regulation
ZFYVE21	2.30338e-122	up-regulation
POLR1D	2.60686e-122	up-regulation
MBD4	2.89622e-122	up-regulation
ACTN1	2.9977e-122	up-regulation
EIF2S2	3.06898e-122	up-regulation
EFR3A	3.2605e-122	up-regulation
UBE2A	3.50697e-122	up-regulation
NBPF10	4.7618e-122	up-regulation
CAPN2	4.88061e-122	up-regulation
YTHDF1	5.06862e-122	up-regulation
COPZ1	5.22337e-122	up-regulation
IER3	5.6238e-122	up-regulation
TUG1	7.15808e-122	up-regulation
NOL12	8.84115e-122	up-regulation
SERINC3	9.20748e-122	up-regulation
TDG	9.34801e-122	up-regulation
ARMCX1	1.04571e-121	up-regulation
GUSB	1.13959e-121	up-regulation
BTBD3	1.14644e-121	up-regulation
OAZ2	1.14907e-121	up-regulation
TOMM70A	1.18572e-121	up-regulation
REV3L	1.19967e-121	up-regulation
ALDH1A1	1.22234e-121	up-regulation
PHYH	1.23029e-121	up-regulation
GNL3	1.29748e-121	up-regulation
EXOC1	1.30319e-121	up-regulation
SNRPA	1.52108e-121	up-regulation
GOLGA7	1.86617e-121	up-regulation
TRIOBP	1.95862e-121	up-regulation
SDHC	2.1291e-121	up-regulation
CCNH	2.51725e-121	up-regulation
VAMP7	2.59628e-121	up-regulation
CLK1	3.97579e-121	up-regulation
UBL3	4.00031e-121	up-regulation
POLE3	5.65571e-121	up-regulation
CAPZA2	6.9949e-121	up-regulation
PPP1CA	7.50555e-121	up-regulation
MRFAP1L1	8.14762e-121	up-regulation
SAP18	8.62898e-121	up-regulation
KRCC1	8.9537e-121	up-regulation
EID1	9.02658e-121	up-regulation
SCAND1	9.10459e-121	up-regulation
ALDH2	9.65813e-121	up-regulation
CCT7	1.13422e-120	up-regulation
LIMS1	1.2734e-120	up-regulation
A2M	1.33555e-120	up-regulation
PIK3R1	1.66115e-120	up-regulation
PPAP2B	1.78714e-120	up-regulation
PSMB7	1.98085e-120	up-regulation
MYH10	2.03064e-120	up-regulation
NDN	2.0745e-120	up-regulation
FIBP	2.17758e-120	up-regulation
TMEM9B	2.17758e-120	up-regulation
ADIPOR2	2.30974e-120	up-regulation
OXA1L	2.40524e-120	up-regulation
MOAP1	2.43749e-120	up-regulation
MYH9	3.06487e-120	up-regulation
RND3	3.32752e-120	up-regulation
CCNB1IP1	3.37067e-120	up-regulation
EIF2D	3.40076e-120	up-regulation
CTDSP1	3.71379e-120	up-regulation
RBM23	3.90233e-120	up-regulation
TUBB6	3.91325e-120	up-regulation
MGST2	4.39919e-120	up-regulation
TCEAL1	4.57351e-120	up-regulation
TRIP12	4.80541e-120	up-regulation
SDC2	4.81237e-120	up-regulation
PRMT1	5.36732e-120	up-regulation
TFRC	5.87084e-120	up-regulation
SLC25A36	6.31165e-120	up-regulation
GLUL	6.47455e-120	up-regulation
PRCP	6.48444e-120	up-regulation
CYBA	6.88934e-120	up-regulation
COA3	7.09016e-120	up-regulation
SEC61A1	8.46311e-120	up-regulation
AMD1	1.00465e-119	up-regulation
EIF1AX	1.01978e-119	up-regulation
CPNE3	1.09523e-119	up-regulation
XBP1	1.11339e-119	up-regulation
PDIA5	1.15462e-119	up-regulation
TM2D1	1.22471e-119	up-regulation
CTDSP2	1.24517e-119	up-regulation
TM9SF3	1.51414e-119	up-regulation
PABPN1	1.70753e-119	up-regulation
PLEKHA1	1.84691e-119	up-regulation
UBQLN2	1.84691e-119	up-regulation
C5orf15	2.24609e-119	up-regulation
C1QBP	2.77528e-119	up-regulation
SRP19	3.07941e-119	up-regulation
GMFB	3.53164e-119	up-regulation
PLOD1	3.59123e-119	up-regulation
RNASET2	3.76657e-119	up-regulation
SND1	4.56324e-119	up-regulation
TRIM44	4.58449e-119	up-regulation
TMEM14A	4.65177e-119	up-regulation
TMCO1	4.90274e-119	up-regulation
NISCH	6.38975e-119	up-regulation
ZNF146	7.81345e-119	up-regulation
GPS2	7.93566e-119	up-regulation
UAP1	8.02683e-119	up-regulation
IQGAP1	8.0373e-119	up-regulation
KLF6	8.31613e-119	up-regulation
UBE2L3	8.51371e-119	up-regulation
MCUR1	9.95312e-119	up-regulation
COL6A2	1.13339e-118	up-regulation
IMP3	1.40304e-118	up-regulation
GALNT11	1.56311e-118	up-regulation
ARMC1	1.78369e-118	up-regulation
FAM171A1	1.81247e-118	up-regulation
ARF1	1.8476e-118	up-regulation
NET1	1.95861e-118	up-regulation
CHP1	2.16688e-118	up-regulation
ZDHHC6	2.72962e-118	up-regulation
EGR1	2.7656e-118	up-regulation
ZNF721	2.85499e-118	up-regulation
UGDH	3.30121e-118	up-regulation
DNAJA3	3.88322e-118	up-regulation
FERMT2	4.03221e-118	up-regulation
PDIA3	4.14214e-118	up-regulation
PJA2	4.81069e-118	up-regulation
SCARB2	4.84381e-118	up-regulation
CSNK2B	5.50721e-118	up-regulation
NDUFS2	8.37409e-118	up-regulation
SMNDC1	8.69919e-118	up-regulation
SOCS2	8.95436e-118	up-regulation
FDFT1	9.59171e-118	up-regulation
SACM1L	1.19868e-117	up-regulation
PACSIN2	1.25009e-117	up-regulation
NPDC1	1.25158e-117	up-regulation
UBE2V2	1.3537e-117	up-regulation
DUSP1	1.40458e-117	up-regulation
HSD17B10	1.42938e-117	up-regulation
ASNSD1	1.49646e-117	up-regulation
ZNHIT1	1.77575e-117	up-regulation
RAMP1	1.7869e-117	up-regulation
LSM3	2.30171e-117	up-regulation
RNF4	2.44598e-117	up-regulation
STT3A	2.51664e-117	up-regulation
EAPP	2.51819e-117	up-regulation
CTSL1	2.59657e-117	up-regulation
GRHPR	2.66958e-117	up-regulation
SLC35A1	2.72663e-117	up-regulation
SLC26A2	2.82897e-117	up-regulation
SERINC5	3.05052e-117	up-regulation
TOB1	3.82819e-117	up-regulation
TSPYL1	3.9127e-117	up-regulation
EFEMP2	3.99931e-117	up-regulation
CD9	4.14207e-117	up-regulation
S100A10	6.62433e-117	up-regulation
FLOT1	6.7393e-117	up-regulation
F3	6.87543e-117	up-regulation
TMEM208	7.69413e-117	up-regulation
SPSB3	7.72865e-117	up-regulation
SNX7	8.11612e-117	up-regulation
CCT6A	8.22712e-117	up-regulation
PNRC1	8.38542e-117	up-regulation
BUB3	1.05791e-116	up-regulation
RBM25	1.08809e-116	up-regulation
PPP2R1A	1.12438e-116	up-regulation
ARHGAP17	1.15318e-116	up-regulation
CGGBP1	1.30318e-116	up-regulation
MLF2	1.46112e-116	up-regulation
FAM120A	1.50074e-116	up-regulation
PDIA4	1.53198e-116	up-regulation
CAV1	1.91378e-116	up-regulation
VOPP1	1.99195e-116	up-regulation
VPS4B	2.00555e-116	up-regulation
CYB5A	2.03561e-116	up-regulation
KANK2	2.26296e-116	up-regulation
USP1	2.70826e-116	up-regulation
PWP1	3.00711e-116	up-regulation
PRSS23	3.18634e-116	up-regulation
TANK	3.21874e-116	up-regulation
SMARCE1	3.28358e-116	up-regulation
KDELR1	3.33114e-116	up-regulation
CEBPD	3.51107e-116	up-regulation
POLR2B	3.59181e-116	up-regulation
KPNA2	4.91115e-116	up-regulation
TKT	5.05763e-116	up-regulation
AKR1B1	5.08663e-116	up-regulation
HDGF	5.75814e-116	up-regulation
PLSCR3	5.8666e-116	up-regulation
WDR13	6.12504e-116	up-regulation
OGT	7.90766e-116	up-regulation
EFNB2	8.99233e-116	up-regulation
GAS6	9.82608e-116	up-regulation
FH	1.07213e-115	up-regulation
DMTF1	1.10221e-115	up-regulation
GLG1	1.12162e-115	up-regulation
ECM1	1.2648e-115	up-regulation
SPON2	1.43567e-115	up-regulation
DYNC1LI2	1.75391e-115	up-regulation
CECR5	1.9023e-115	up-regulation
FBXO21	1.95261e-115	up-regulation
TCF25	2.05909e-115	up-regulation
ARID1A	2.14347e-115	up-regulation
ATP6V1A	2.15933e-115	up-regulation
GOLGA4	2.33711e-115	up-regulation
ATP2B4	2.42231e-115	up-regulation
TUFM	2.43436e-115	up-regulation
METAP1	2.72519e-115	up-regulation
PNRC2	2.90483e-115	up-regulation
PMPCB	2.9564e-115	up-regulation
MFSD1	2.97988e-115	up-regulation
DNTTIP2	3.1849e-115	up-regulation
TAF9	3.96161e-115	up-regulation
PKIG	4.09005e-115	up-regulation
TMEM45A	4.31285e-115	up-regulation
PCNA	4.85759e-115	up-regulation
SPATA20	4.91367e-115	up-regulation
ITGB1	5.84781e-115	up-regulation
THOC1	6.68297e-115	up-regulation
CDC25B	7.0286e-115	up-regulation
WRB	7.28251e-115	up-regulation
SPTLC1	7.60493e-115	up-regulation
CHTOP	7.68948e-115	up-regulation
TMEM50A	7.97198e-115	up-regulation
ATOX1	8.24207e-115	up-regulation
SOX4	8.24499e-115	up-regulation
UBP1	9.46425e-115	up-regulation
NIT2	9.72694e-115	up-regulation
POP5	9.81272e-115	up-regulation
MRPS22	1.00517e-114	up-regulation
DDX24	1.21511e-114	up-regulation
SEPT7	1.24817e-114	up-regulation
TLE1	1.24817e-114	up-regulation
CERS2	1.26992e-114	up-regulation
NDUFB3	1.39149e-114	up-regulation
ALG5	1.89677e-114	up-regulation
EIF5	2.14434e-114	up-regulation
EIF5A	2.70629e-114	up-regulation
GALNT1	3.05783e-114	up-regulation
UGCG	3.16303e-114	up-regulation
JUN	3.27538e-114	up-regulation
GOLGA5	3.43325e-114	up-regulation
TEX261	3.52534e-114	up-regulation
PTS	3.60297e-114	up-regulation
ATP2A2	3.83533e-114	up-regulation
UBE2D2	4.87199e-114	up-regulation
GTF2A2	4.88014e-114	up-regulation
MXI1	5.91838e-114	up-regulation
PRKAR2A	7.50583e-114	up-regulation
TMX1	8.09012e-114	up-regulation
GOLGB1	8.38438e-114	up-regulation
PSMB2	9.2091e-114	up-regulation
GYPC	9.68789e-114	up-regulation
MEIS1	9.95026e-114	up-regulation
ZNF532	1.1583e-113	up-regulation
PARP1	1.17758e-113	up-regulation
FAM134C	1.35613e-113	up-regulation
ZCCHC24	1.39665e-113	up-regulation
PRKCSH	1.45648e-113	up-regulation
HDDC2	1.49121e-113	up-regulation
H1F0	2.24422e-113	up-regulation
MFF	2.61596e-113	up-regulation
NID1	2.6921e-113	up-regulation
C16orf80	2.93281e-113	up-regulation
IP6K2	3.00531e-113	up-regulation
LARP7	3.04334e-113	up-regulation
ALG8	3.31928e-113	up-regulation
ELAVL1	4.01131e-113	up-regulation
PEF1	4.64446e-113	up-regulation
WFS1	4.91938e-113	up-regulation
HSPH1	5.09679e-113	up-regulation
NCKAP1	5.63699e-113	up-regulation
DAP3	7.21477e-113	up-regulation
DEGS1	7.64596e-113	up-regulation
ZMIZ1	8.11838e-113	up-regulation
FN3KRP	8.56598e-113	up-regulation
BACE2	8.64127e-113	up-regulation
SIAH1	1.16521e-112	up-regulation
GLTP	1.58045e-112	up-regulation
DLG5	1.71247e-112	up-regulation
BAG3	2.50818e-112	up-regulation
CHIC2	2.7854e-112	up-regulation
SNX5	2.9306e-112	up-regulation
MAML1	3.75469e-112	up-regulation
LITAF	3.85268e-112	up-regulation
BET1	4.059e-112	up-regulation
CSNK1D	4.2081e-112	up-regulation
SGSM2	4.64564e-112	up-regulation
TGOLN2	5.04042e-112	up-regulation
CFI	5.22398e-112	up-regulation
ANP32A	6.84222e-112	up-regulation
DDX3X	7.23786e-112	up-regulation
RAD21	7.33101e-112	up-regulation
ABL1	7.343e-112	up-regulation
ZNHIT3	7.57232e-112	up-regulation
GNS	7.81916e-112	up-regulation
THYN1	8.22319e-112	up-regulation
CHMP3	8.90527e-112	up-regulation
PLIN3	9.10008e-112	up-regulation
C4orf27	9.35227e-112	up-regulation
WASF2	1.03322e-111	up-regulation
DDT	1.10082e-111	up-regulation
NOSIP	1.22828e-111	up-regulation
FKBP9	1.35677e-111	up-regulation
ITFG1	1.37689e-111	up-regulation
ECI1	1.41322e-111	up-regulation
CCZ1B	1.44971e-111	up-regulation
PSMA3	1.56256e-111	up-regulation
GDI1	1.75381e-111	up-regulation
CCNC	1.86855e-111	up-regulation
SCAP	2.09074e-111	up-regulation
BRD9	2.26337e-111	up-regulation
DAP	2.36848e-111	up-regulation
CACYBP	2.68935e-111	up-regulation
IPO7	2.83963e-111	up-regulation
ACTR1B	3.03288e-111	up-regulation
NDUFB6	3.5147e-111	up-regulation
STOML2	4.84626e-111	up-regulation
PEX11B	5.02353e-111	up-regulation
COX16	5.81428e-111	up-regulation
PSMC2	6.58015e-111	up-regulation
HNRNPD	7.26449e-111	up-regulation
FAM53C	7.46599e-111	up-regulation
TMEM41B	7.80924e-111	up-regulation
TIMM23	7.91015e-111	up-regulation
HYOU1	8.24394e-111	up-regulation
HADH	8.46316e-111	up-regulation
C11orf73	9.00904e-111	up-regulation
CLSTN1	1.02496e-110	up-regulation
MTERFD1	1.04781e-110	up-regulation
APP	1.09548e-110	up-regulation
RER1	1.19272e-110	up-regulation
IL6ST	1.24312e-110	up-regulation
TSPYL4	1.37978e-110	up-regulation
ENSA	1.5979e-110	up-regulation
TCP1	1.78773e-110	up-regulation
CDC42EP4	1.82559e-110	up-regulation
NFIL3	1.84179e-110	up-regulation
DGUOK	2.00507e-110	up-regulation
PTDSS1	2.02311e-110	up-regulation
WNT5A	2.15634e-110	up-regulation
ANKRD49	2.1904e-110	up-regulation
VEZF1	2.23832e-110	up-regulation
RASA1	2.44957e-110	up-regulation
ZFP36L1	2.71076e-110	up-regulation
CSNK1A1	2.93363e-110	up-regulation
CLTC	2.95672e-110	up-regulation
MKRN1	3.25857e-110	up-regulation
FAM60A	3.6376e-110	up-regulation
TXNDC15	3.68296e-110	up-regulation
COX7A1	3.74634e-110	up-regulation
MPC2	3.74753e-110	up-regulation
PIGP	4.10173e-110	up-regulation
SH3GLB1	4.23301e-110	up-regulation
DNAJC1	4.35168e-110	up-regulation
ARPC5L	5.50183e-110	up-regulation
RHOC	6.03621e-110	up-regulation
NAA60	6.53029e-110	up-regulation
M6PR	7.16955e-110	up-regulation
ZFP36	8.12288e-110	up-regulation
EIF2AK1	8.42832e-110	up-regulation
DDR1	9.79733e-110	up-regulation
POLR2L	1.09842e-109	up-regulation
PRPS2	1.16136e-109	up-regulation
NUPR1	1.1847e-109	up-regulation
PON2	1.20662e-109	up-regulation
IGBP1	1.25689e-109	up-regulation
PHF10	1.28353e-109	up-regulation
FAM136A	1.28677e-109	up-regulation
ALG13	1.48769e-109	up-regulation
BZW1	1.53405e-109	up-regulation
TNPO1	1.59323e-109	up-regulation
SLBP	1.66931e-109	up-regulation
MRPS7	1.7116e-109	up-regulation
RAB5B	1.85584e-109	up-regulation
PAIP1	1.90148e-109	up-regulation
PUM2	1.92056e-109	up-regulation
CD46	2.06595e-109	up-regulation
TMEM5	2.21298e-109	up-regulation
NREP	2.24248e-109	up-regulation
EIF6	2.26032e-109	up-regulation
PPP4C	2.53533e-109	up-regulation
MARCH6	2.72701e-109	up-regulation
TPD52L2	2.77369e-109	up-regulation
TIPARP	3.50294e-109	up-regulation
IDH3B	3.7407e-109	up-regulation
UFD1L	3.91945e-109	up-regulation
VPS52	3.93617e-109	up-regulation
EDNRA	3.97775e-109	up-regulation
COPS4	4.08236e-109	up-regulation
USP8	4.16258e-109	up-regulation
ACVR1	4.20446e-109	up-regulation
CMPK1	4.47554e-109	up-regulation
PFDN2	4.63895e-109	up-regulation
ACTA2	4.97084e-109	up-regulation
NKTR	4.98466e-109	up-regulation
SSBP1	5.23555e-109	up-regulation
TPBG	5.59267e-109	up-regulation
PPP3CB	5.61635e-109	up-regulation
PRR13	6.12685e-109	up-regulation
RHEB	6.31564e-109	up-regulation
SRRM2	6.35335e-109	up-regulation
RNF13	7.44873e-109	up-regulation
TXNL4A	7.84059e-109	up-regulation
ORMDL2	8.42551e-109	up-regulation
SEPHS2	8.48844e-109	up-regulation
GPAA1	8.6623e-109	up-regulation
DPH5	8.91029e-109	up-regulation
ACLY	9.14897e-109	up-regulation
PRDX3	9.21385e-109	up-regulation
[truncated: 9,871 more rows]

## Sheet: Clear cell ca DEG
gene symbol	adjusted P value	regulation
EIF3F	7.35305e-109	down-regulation
RPL21	9.7031e-89	down-regulation
PRNP	1.87596e-81	down-regulation
RPL13	4.78188e-80	down-regulation
CAV1	3.04368e-78	down-regulation
DFNA5	1.76261e-76	down-regulation
RPS28	4.72807e-74	down-regulation
CALD1	3.05601e-70	down-regulation
PMP22	5.06125e-69	down-regulation
TPM1	8.34937e-69	down-regulation
RPL10	1.07417e-67	down-regulation
PTGIS	1.60335e-66	down-regulation
DCN	1.87761e-66	down-regulation
NDN	1.02151e-65	down-regulation
HNRNPA1L2	3.56729e-64	down-regulation
SH3BP4	1.2246e-63	down-regulation
RPS14	1.30868e-63	down-regulation
FHL1	6.6835e-63	down-regulation
HUWE1	7.18054e-63	down-regulation
SERPINE2	9.90773e-63	down-regulation
TACC1	3.81281e-62	down-regulation
LXN	7.86303e-62	down-regulation
IL6ST	1.07894e-61	down-regulation
ZFPM2	6.35629e-61	down-regulation
VAPA	5.06226e-60	down-regulation
MEIS2	9.44106e-60	down-regulation
C1S	3.55972e-59	down-regulation
BAMBI	6.5424e-59	down-regulation
CDH11	8.96586e-59	down-regulation
PDGFRA	4.98255e-58	down-regulation
CYBRD1	1.07202e-57	down-regulation
IGFBP6	2.71985e-57	down-regulation
ZMIZ1	3.2443e-57	down-regulation
2016-09-07	3.72513e-57	down-regulation
PLSCR4	1.0436e-56	down-regulation
CAPN2	2.01783e-56	down-regulation
FLRT2	5.76431e-56	down-regulation
GFPT2	8.86618e-56	down-regulation
DDR2	1.19039e-55	down-regulation
RGL1	1.89027e-55	down-regulation
DAB2	4.92716e-55	down-regulation
NR3C1	7.52672e-55	down-regulation
ZCCHC24	7.57513e-55	down-regulation
PROS1	1.57099e-54	down-regulation
FSTL1	2.49083e-54	down-regulation
MYLK	2.79741e-54	down-regulation
ARMCX1	3.45076e-54	down-regulation
FZD7	4.00568e-54	down-regulation
IGFBP5	6.72842e-54	down-regulation
GAS1	9.22965e-54	down-regulation
SEMA3C	9.49711e-54	down-regulation
TXNRD1	1.11633e-53	down-regulation
RNASE4	1.60088e-53	down-regulation
TSPAN5	1.76095e-53	down-regulation
CFH	2.75955e-53	down-regulation
ALCAM	5.43345e-53	down-regulation
PRKCDBP	1.19412e-52	down-regulation
CLIP4	2.89952e-52	down-regulation
ANTXR1	3.16093e-52	down-regulation
GALC	3.85303e-52	down-regulation
EMP3	4.1253e-52	down-regulation
IFFO1	6.16976e-52	down-regulation
HOXC6	8.96729e-52	down-regulation
SPOCK1	1.39385e-51	down-regulation
AOX1	2.07049e-51	down-regulation
B3GNT1	2.27841e-51	down-regulation
RGS2	2.27841e-51	down-regulation
BNC2	3.56884e-51	down-regulation
ST3GAL5	8.15323e-51	down-regulation
AHNAK	9.51598e-51	down-regulation
TIPARP	9.97689e-51	down-regulation
FBN1	3.72027e-50	down-regulation
TCEAL2	5.69397e-50	down-regulation
SEPP1	1.53586e-49	down-regulation
TCF7L2	2.39054e-49	down-regulation
AKT3	2.55847e-49	down-regulation
CLDN11	2.836e-49	down-regulation
NFIB	2.87771e-49	down-regulation
PDGFD	3.09675e-49	down-regulation
RAB8B	7.56727e-49	down-regulation
HEG1	9.15067e-49	down-regulation
MAGEH1	4.65644e-48	down-regulation
GLT8D2	4.95095e-48	down-regulation
NT5E	5.67508e-48	down-regulation
MAST4	1.07634e-47	down-regulation
PTPRO	1.12892e-47	down-regulation
ZBED5	3.98211e-47	down-regulation
KLF2	6.13303e-47	down-regulation
OLFML1	7.39751e-47	down-regulation
RGS4	9.61056e-47	down-regulation
ROBO1	1.00329e-46	down-regulation
BEX1	2.44752e-46	down-regulation
SULF1	2.81496e-46	down-regulation
FBXL7	2.96031e-46	down-regulation
PROCR	8.86103e-46	down-regulation
ABCA8	9.08945e-46	down-regulation
SALL2	9.31472e-46	down-regulation
NAP1L3	9.44012e-46	down-regulation
DKK3	1.88742e-45	down-regulation
ANXA6	2.15615e-45	down-regulation
GPRASP1	2.25781e-45	down-regulation
TBC1D4	3.80569e-45	down-regulation
PSD3	4.43292e-45	down-regulation
RARRES2	5.52623e-45	down-regulation
DPYD	6.20234e-45	down-regulation
ALDH1A2	6.82071e-45	down-regulation
COL16A1	7.15836e-45	down-regulation
ALDH1A3	9.54537e-45	down-regulation
ARHGEF10	9.84088e-45	down-regulation
SSPN	9.98691e-45	down-regulation
TRPC1	1.35148e-44	down-regulation
MICAL2	1.42993e-44	down-regulation
MPDZ	1.5042e-44	down-regulation
EPB41L2	1.79169e-44	down-regulation
LRRC49	1.85412e-44	down-regulation
KLF9	6.33499e-44	down-regulation
BAZ2B	1.81881e-43	down-regulation
KLF4	1.8529e-43	down-regulation
IKBKAP	2.04274e-43	down-regulation
TLE4	2.40711e-43	down-regulation
SPG20	3.11598e-43	down-regulation
CALB2	4.4159e-43	down-regulation
CLDN15	5.22536e-43	down-regulation
WT1	5.89709e-43	down-regulation
DST	6.48772e-43	down-regulation
TBC1D2B	8.24368e-43	down-regulation
FOXN3	8.49371e-43	down-regulation
PRKAR2B	9.25096e-43	down-regulation
MCC	1.01061e-42	down-regulation
RCHY1	1.01563e-42	down-regulation
FYN	1.07023e-42	down-regulation
NKX3-1	1.17434e-42	down-regulation
PDLIM2	1.51089e-42	down-regulation
JAM3	2.23106e-42	down-regulation
FILIP1L	2.40839e-42	down-regulation
PBX1	2.55205e-42	down-regulation
ME1	3.48904e-42	down-regulation
TSPYL2	4.0247e-42	down-regulation
FZD4	4.62716e-42	down-regulation
SYDE1	6.3666e-42	down-regulation
MAPRE2	6.43342e-42	down-regulation
MAP1B	6.55262e-42	down-regulation
DPYSL3	7.63517e-42	down-regulation
TPM2	1.21841e-41	down-regulation
UCHL1	1.45515e-41	down-regulation
RECK	2.05168e-41	down-regulation
FEZ1	3.32889e-41	down-regulation
IRS1	3.8648e-41	down-regulation
CCND2	4.54336e-41	down-regulation
SLC16A1	7.61263e-41	down-regulation
HDAC4	8.22282e-41	down-regulation
EGFR	1.1559e-40	down-regulation
FNDC3A	1.35252e-40	down-regulation
LAMA4	1.46606e-40	down-regulation
PBX3	2.38483e-40	down-regulation
ECM2	2.8225e-40	down-regulation
ROBO3	2.96643e-40	down-regulation
CAND2	3.27538e-40	down-regulation
ZEB1	3.57358e-40	down-regulation
LPAR1	3.58499e-40	down-regulation
AKAP12	3.59587e-40	down-regulation
DET1	3.88612e-40	down-regulation
NEK1	9.72218e-40	down-regulation
CDH2	1.72639e-39	down-regulation
CALHM2	2.78799e-39	down-regulation
SLC39A8	2.7992e-39	down-regulation
SLIT2	2.93415e-39	down-regulation
XPA	3.18538e-39	down-regulation
KLHDC8A	3.26899e-39	down-regulation
RABGAP1L	5.00513e-39	down-regulation
DIRAS3	6.49254e-39	down-regulation
FRY	7.72117e-39	down-regulation
MAF	8.83416e-39	down-regulation
GALNT10	1.49544e-38	down-regulation
KCNJ8	1.63602e-38	down-regulation
CXCL12	1.8375e-38	down-regulation
ACOX2	2.14249e-38	down-regulation
INPP5F	2.53719e-38	down-regulation
JAM2	2.76248e-38	down-regulation
GLI3	3.35631e-38	down-regulation
RARRES1	5.09887e-38	down-regulation
NEFH	5.29382e-38	down-regulation
PPP1R3C	9.0194e-38	down-regulation
GLIPR1	9.95272e-38	down-regulation
SFRP1	1.54675e-37	down-regulation
GULP1	1.63598e-37	down-regulation
DMD	2.06763e-37	down-regulation
TMSB15B	2.44976e-37	down-regulation
RBMS3	2.58852e-37	down-regulation
BBS9	2.76363e-37	down-regulation
FGF13	3.75993e-37	down-regulation
NUDT11	5.6492e-37	down-regulation
MXRA8	5.80062e-37	down-regulation
TCF21	5.99784e-37	down-regulation
HBB	6.29027e-37	down-regulation
PTPLA	8.17923e-37	down-regulation
CLIP3	8.36255e-37	down-regulation
SLC30A4	1.04592e-36	down-regulation
MEF2C	1.16961e-36	down-regulation
SSBP2	1.20202e-36	down-regulation
SAMD4A	1.58549e-36	down-regulation
GHR	1.65591e-36	down-regulation
LRRC17	1.67158e-36	down-regulation
WDR7	1.93645e-36	down-regulation
PDPN	2.32169e-36	down-regulation
FAM110B	2.91623e-36	down-regulation
NR1D1	3.10479e-36	down-regulation
AR	3.46403e-36	down-regulation
KLF7	4.01592e-36	down-regulation
PTPN13	4.19903e-36	down-regulation
TAPT1	5.29118e-36	down-regulation
FBXO3	5.69067e-36	down-regulation
PDE7B	7.5042e-36	down-regulation
DSE	8.12891e-36	down-regulation
MGP	9.10777e-36	down-regulation
NLRP1	1.10901e-35	down-regulation
ANG	1.88654e-35	down-regulation
SCML1	2.00873e-35	down-regulation
RCBTB2	2.16273e-35	down-regulation
CDC42EP2	2.27615e-35	down-regulation
ABI3BP	2.32535e-35	down-regulation
PGR	2.65025e-35	down-regulation
VGLL3	3.4618e-35	down-regulation
ROR1	3.76426e-35	down-regulation
SATB1	4.56902e-35	down-regulation
HABP4	5.90063e-35	down-regulation
DYNC2H1	8.01559e-35	down-regulation
PRELP	8.02551e-35	down-regulation
DZIP1	9.32442e-35	down-regulation
OGN	1.12171e-34	down-regulation
C21orf62	1.32335e-34	down-regulation
GPR176	1.32335e-34	down-regulation
CBR3	1.32457e-34	down-regulation
ARNTL	1.64306e-34	down-regulation
REEP1	1.64881e-34	down-regulation
DTWD1	1.66808e-34	down-regulation
CAB39L	1.85349e-34	down-regulation
RUNX1T1	1.92752e-34	down-regulation
EDNRA	3.74965e-34	down-regulation
MFAP4	4.28162e-34	down-regulation
MAOB	4.8972e-34	down-regulation
PLCL2	4.92828e-34	down-regulation
EHD2	5.79456e-34	down-regulation
BNC1	6.20304e-34	down-regulation
DTNA	6.41892e-34	down-regulation
GSTM5	6.72898e-34	down-regulation
HSD11B1	6.99352e-34	down-regulation
SLC4A4	9.1561e-34	down-regulation
MMP2	1.26839e-33	down-regulation
HAS1	1.45719e-33	down-regulation
SNCAIP	1.56492e-33	down-regulation
TNXB	1.61238e-33	down-regulation
PCOLCE2	1.81304e-33	down-regulation
MAN1C1	2.42477e-33	down-regulation
CLEC4M	2.58022e-33	down-regulation
CACNA2D1	3.57711e-33	down-regulation
TEK	3.8025e-33	down-regulation
SORBS2	3.89788e-33	down-regulation
SEMA5A	4.12775e-33	down-regulation
LMCD1	4.62669e-33	down-regulation
CYP2U1	4.88797e-33	down-regulation
WNT2B	5.80397e-33	down-regulation
C3orf18	7.29549e-33	down-regulation
STAR	7.86057e-33	down-regulation
COL8A1	8.16946e-33	down-regulation
ITM2A	1.09767e-32	down-regulation
NPR2	1.42028e-32	down-regulation
PTPN21	2.3113e-32	down-regulation
NCAM1	2.95162e-32	down-regulation
KAT2B	2.966e-32	down-regulation
CORO2B	3.0606e-32	down-regulation
SLC16A2	3.55359e-32	down-regulation
PGM5	7.57853e-32	down-regulation
ATP9B	8.46563e-32	down-regulation
DOCK4	9.30995e-32	down-regulation
PER3	9.95514e-32	down-regulation
OXCT1	1.08552e-31	down-regulation
PITPNC1	1.22277e-31	down-regulation
ABLIM3	2.2067e-31	down-regulation
PDZRN3	2.26418e-31	down-regulation
FST	2.2759e-31	down-regulation
RASSF8	2.74729e-31	down-regulation
CCDC68	3.44181e-31	down-regulation
BCL2	3.6256e-31	down-regulation
RPRM	4.24889e-31	down-regulation
OTUD3	5.22343e-31	down-regulation
RPL10L	5.26824e-31	down-regulation
PDE8B	5.89661e-31	down-regulation
ZC4H2	6.16363e-31	down-regulation
MAMLD1	7.15965e-31	down-regulation
IL1B	7.51447e-31	down-regulation
RAB38	7.75998e-31	down-regulation
NACAD	8.54263e-31	down-regulation
ZNF175	9.15874e-31	down-regulation
MCOLN3	9.46423e-31	down-regulation
ATP8A1	1.02688e-30	down-regulation
SYNE1	1.12766e-30	down-regulation
PDLIM3	2.69123e-30	down-regulation
GRK5	2.75887e-30	down-regulation
CHGB	2.77897e-30	down-regulation
NELL2	3.9481e-30	down-regulation
C16orf45	4.99245e-30	down-regulation
PDS5B	5.13466e-30	down-regulation
PELI2	5.68151e-30	down-regulation
CHRDL1	6.17325e-30	down-regulation
BHLHE41	6.29094e-30	down-regulation
BDKRB1	6.33208e-30	down-regulation
SDPR	7.39361e-30	down-regulation
LAMA2	7.52567e-30	down-regulation
CDON	8.37052e-30	down-regulation
THBD	8.71252e-30	down-regulation
GPM6A	9.0527e-30	down-regulation
BCHE	9.47701e-30	down-regulation
APBB1	9.56349e-30	down-regulation
AQP9	1.13794e-29	down-regulation
FGF1	1.18158e-29	down-regulation
PON3	1.27219e-29	down-regulation
NAP1L2	2.13571e-29	down-regulation
ANKH	3.05477e-29	down-regulation
DACT1	3.07121e-29	down-regulation
TRO	5.61825e-29	down-regulation
PKIA	6.08635e-29	down-regulation
RGN	6.13701e-29	down-regulation
GREB1	6.24632e-29	down-regulation
PKNOX2	6.25373e-29	down-regulation
ZNF671	6.55765e-29	down-regulation
SVEP1	6.80792e-29	down-regulation
HERC1	8.51243e-29	down-regulation
HSPB2	8.5209e-29	down-regulation
C1orf21	9.26716e-29	down-regulation
KPNA5	9.72225e-29	down-regulation
FXYD1	1.07195e-28	down-regulation
ADH1B	1.28307e-28	down-regulation
FNDC4	1.38187e-28	down-regulation
CPEB1	1.48184e-28	down-regulation
MN1	1.68518e-28	down-regulation
FAIM3	2.05973e-28	down-regulation
CSDC2	2.10971e-28	down-regulation
RUSC2	2.44448e-28	down-regulation
SLC24A3	2.49485e-28	down-regulation
FAT4	2.64303e-28	down-regulation
AGPAT4	4.60104e-28	down-regulation
PAPPA	4.97806e-28	down-regulation
FGF2	5.40597e-28	down-regulation
EMX2	7.80847e-28	down-regulation
EMILIN1	9.51779e-28	down-regulation
KIT	9.99414e-28	down-regulation
NAV3	1.1125e-27	down-regulation
POSTN	1.27409e-27	down-regulation
NAALADL1	1.68817e-27	down-regulation
COX7A1	1.71976e-27	down-regulation
ZNF280D	1.90028e-27	down-regulation
LHX2	1.97308e-27	down-regulation
KAL1	2.42132e-27	down-regulation
LRRN3	2.48068e-27	down-regulation
LTBP4	2.73822e-27	down-regulation
ZIM2	2.92326e-27	down-regulation
ENOX1	2.93591e-27	down-regulation
RTN1	3.10995e-27	down-regulation
ABHD6	3.87783e-27	down-regulation
HIVEP3	3.96951e-27	down-regulation
ADAMTS5	4.73387e-27	down-regulation
TMEM100	4.90494e-27	down-regulation
EFS	4.91123e-27	down-regulation
CLIC5	6.90763e-27	down-regulation
RAB33A	7.08992e-27	down-regulation
CAMK1G	7.37323e-27	down-regulation
RAB27B	8.62268e-27	down-regulation
MCTP2	9.08833e-27	down-regulation
NDRG2	9.89883e-27	down-regulation
DNAJC12	1.16366e-26	down-regulation
AMHR2	1.21458e-26	down-regulation
SGCD	1.26441e-26	down-regulation
ARHGAP6	1.3854e-26	down-regulation
BMP4	1.45262e-26	down-regulation
BACH2	1.90973e-26	down-regulation
RYR2	2.43269e-26	down-regulation
THRA	2.44067e-26	down-regulation
EVC	2.85851e-26	down-regulation
SMAD9	3.59764e-26	down-regulation
EPB42	3.76791e-26	down-regulation
KBTBD11	3.91758e-26	down-regulation
HEPH	4.05343e-26	down-regulation
HLF	4.78445e-26	down-regulation
HSD17B6	5.84762e-26	down-regulation
GADD45G	6.06939e-26	down-regulation
FERMT1	6.21974e-26	down-regulation
OMD	6.52602e-26	down-regulation
FOXL2	7.52776e-26	down-regulation
EPHX2	8.85179e-26	down-regulation
CD22	9.04162e-26	down-regulation
FMO1	1.19392e-25	down-regulation
BST1	1.40325e-25	down-regulation
CPZ	1.68596e-25	down-regulation
NRXN3	1.72949e-25	down-regulation
SLC22A3	1.88281e-25	down-regulation
CYP39A1	2.15582e-25	down-regulation
UPK3B	2.19887e-25	down-regulation
NANOG	2.42667e-25	down-regulation
N4BP2L1	2.86334e-25	down-regulation
VIPR2	4.16023e-25	down-regulation
AASS	6.48335e-25	down-regulation
FGF9	6.5016e-25	down-regulation
SYNC	6.5731e-25	down-regulation
NEUROD6	6.67336e-25	down-regulation
OLFM1	7.47184e-25	down-regulation
SERGEF	8.032e-25	down-regulation
NGF	8.55379e-25	down-regulation
PTPRN2	1.18887e-24	down-regulation
PLA2G2A	1.20574e-24	down-regulation
GSTT1	1.64316e-24	down-regulation
ADAMTS3	1.68266e-24	down-regulation
AADAC	1.8155e-24	down-regulation
EPHA4	1.97936e-24	down-regulation
PID1	2.38736e-24	down-regulation
SGCG	2.72757e-24	down-regulation
SLC4A3	2.93517e-24	down-regulation
GATA4	2.94679e-24	down-regulation
MNDA	2.98165e-24	down-regulation
NFASC	3.382e-24	down-regulation
SEC31B	3.53218e-24	down-regulation
LMOD1	3.53403e-24	down-regulation
UST	3.65795e-24	down-regulation
CDO1	4.11941e-24	down-regulation
SYT1	4.19036e-24	down-regulation
DSC3	6.2823e-24	down-regulation
HSPB3	6.53912e-24	down-regulation
SEMA6C	6.63305e-24	down-regulation
PRPH2	8.26887e-24	down-regulation
GRIN2A	9.028e-24	down-regulation
ROR2	1.05132e-23	down-regulation
TRPA1	1.16698e-23	down-regulation
ANK2	1.25856e-23	down-regulation
GNA14	2.16023e-23	down-regulation
ZBTB16	2.25319e-23	down-regulation
PLCE1	2.44349e-23	down-regulation
NPFF	2.86832e-23	down-regulation
PRRG3	2.96285e-23	down-regulation
CNTN1	3.01074e-23	down-regulation
SMPD3	3.30845e-23	down-regulation
KCNN1	3.332e-23	down-regulation
WNT4	4.54766e-23	down-regulation
BMP8A	5.05028e-23	down-regulation
CNIH3	5.33369e-23	down-regulation
COL11A1	5.35731e-23	down-regulation
BEGAIN	5.9304e-23	down-regulation
GSTT2	7.85704e-23	down-regulation
PRPH	7.88261e-23	down-regulation
ADH1C	8.67942e-23	down-regulation
SOBP	9.67514e-23	down-regulation
CXCL6	1.02128e-22	down-regulation
PAK3	1.08236e-22	down-regulation
GNG4	1.102e-22	down-regulation
DPP6	1.12752e-22	down-regulation
ZEB2	1.12909e-22	down-regulation
TDGF1	1.18237e-22	down-regulation
RNF128	1.21843e-22	down-regulation
CHST7	1.35194e-22	down-regulation
ADORA2B	1.57211e-22	down-regulation
PDZD3	1.70174e-22	down-regulation
BEND5	1.91778e-22	down-regulation
CCDC69	1.98124e-22	down-regulation
GATM	2.55714e-22	down-regulation
MAGI2	2.64159e-22	down-regulation
CXXC4	2.82536e-22	down-regulation
LSAMP	2.86679e-22	down-regulation
NPY	3.52016e-22	down-regulation
GPR64	4.21706e-22	down-regulation
HOXC8	4.58362e-22	down-regulation
ZNF711	4.75432e-22	down-regulation
PRDM5	4.87669e-22	down-regulation
AGTR1	5.61042e-22	down-regulation
TGM1	6.19975e-22	down-regulation
CADM3	6.47763e-22	down-regulation
ARHGAP28	6.51769e-22	down-regulation
PLEKHA4	9.88938e-22	down-regulation
ARMC4	9.99643e-22	down-regulation
PAGE4	1.00127e-21	down-regulation
ARHGAP22	1.09518e-21	down-regulation
PLA2G5	1.3062e-21	down-regulation
FAP	1.32968e-21	down-regulation
GARNL3	1.51458e-21	down-regulation
HOXB1	1.95709e-21	down-regulation
RUNDC3B	2.31976e-21	down-regulation
COL4A6	2.52507e-21	down-regulation
CACNB2	3.13196e-21	down-regulation
CNTLN	3.24795e-21	down-regulation
FAM184A	3.74634e-21	down-regulation
HTR1B	4.05518e-21	down-regulation
RIC3	4.32655e-21	down-regulation
GCKR	4.33254e-21	down-regulation
DCLK1	5.10946e-21	down-regulation
ELOVL4	7.38764e-21	down-regulation
SERPINB2	8.99958e-21	down-regulation
PNOC	9.35068e-21	down-regulation
COLQ	9.50675e-21	down-regulation
MPPED1	9.90502e-21	down-regulation
LGALS2	1.11954e-20	down-regulation
CYP11A1	1.27247e-20	down-regulation
CACNA1H	1.29236e-20	down-regulation
PTGIR	1.38409e-20	down-regulation
LEFTY2	1.63899e-20	down-regulation
PDE1A	1.73376e-20	down-regulation
DKK1	1.85568e-20	down-regulation
GABRB2	2.02775e-20	down-regulation
HSPB7	2.5907e-20	down-regulation
SSTR3	2.62083e-20	down-regulation
FOXF1	2.66666e-20	down-regulation
OXCT2	2.69079e-20	down-regulation
DPT	2.87874e-20	down-regulation
HMP19	2.93482e-20	down-regulation
NDP	3.25413e-20	down-regulation
GNRH2	3.50809e-20	down-regulation
CRYGD	3.98059e-20	down-regulation
ABCB1	4.30228e-20	down-regulation
HTR1E	4.31469e-20	down-regulation
MMP28	4.45766e-20	down-regulation
P2RX5	4.64042e-20	down-regulation
COL14A1	5.28035e-20	down-regulation
PITX3	6.48565e-20	down-regulation
ADRB3	8.43139e-20	down-regulation
SYNGR4	1.10377e-19	down-regulation
CD244	1.16523e-19	down-regulation
ECEL1	1.33223e-19	down-regulation
FGF7	1.34984e-19	down-regulation
RHBG	1.36716e-19	down-regulation
CXorf57	1.40616e-19	down-regulation
DPYSL4	1.49953e-19	down-regulation
SCN3B	1.61893e-19	down-regulation
GRIN1	1.62043e-19	down-regulation
ALAS2	1.69969e-19	down-regulation
MYOG	1.77525e-19	down-regulation
ABCA6	2.71227e-19	down-regulation
PCDHB11	2.73402e-19	down-regulation
PCBP3	2.96401e-19	down-regulation
RPS4Y1	3.7314e-19	down-regulation
INHA	3.91646e-19	down-regulation
GSTA3	3.98442e-19	down-regulation
STAB2	4.20653e-19	down-regulation
NHLH1	4.21734e-19	down-regulation
NR0B1	4.2992e-19	down-regulation
CLIC2	4.64146e-19	down-regulation
LRP2	5.42851e-19	down-regulation
BDNF	6.24218e-19	down-regulation
SPRR2C	6.33464e-19	down-regulation
CLEC10A	6.49137e-19	down-regulation
CFP	8.10748e-19	down-regulation
NTNG1	8.94836e-19	down-regulation
CSF3	1.31659e-18	down-regulation
BPI	1.42039e-18	down-regulation
NEFM	1.92256e-18	down-regulation
KCNMB2	2.47758e-18	down-regulation
THEG	2.55177e-18	down-regulation
EFCAB1	2.82253e-18	down-regulation
PEX5L	3.36765e-18	down-regulation
TMEM35	3.65861e-18	down-regulation
CRYGA	3.67578e-18	down-regulation
CCIN	3.8106e-18	down-regulation
ASPA	4.2295e-18	down-regulation
TRH	4.32982e-18	down-regulation
SCTR	4.60772e-18	down-regulation
KLHL4	5.27082e-18	down-regulation
DUSP26	5.51984e-18	down-regulation
CRHBP	5.63675e-18	down-regulation
LOR	7.00132e-18	down-regulation
ADH1A	7.09039e-18	down-regulation
CYP4B1	7.29461e-18	down-regulation
MSC	8.35875e-18	down-regulation
SHBG	8.59898e-18	down-regulation
MARCO	1.09971e-17	down-regulation
CLEC3B	1.37936e-17	down-regulation
DOCK10	1.46855e-17	down-regulation
C4BPB	1.74566e-17	down-regulation
PENK	1.75264e-17	down-regulation
LRRC2	1.96532e-17	down-regulation
PTGDR	2.59363e-17	down-regulation
CLSTN2	2.85166e-17	down-regulation
ITGA8	3.64812e-17	down-regulation
TACR2	4.01466e-17	down-regulation
NRG2	4.4789e-17	down-regulation
SSX5	4.65587e-17	down-regulation
ANKRD53	5.30053e-17	down-regulation
TNNC2	5.9128e-17	down-regulation
MMP23B	6.31877e-17	down-regulation
ARMC9	6.60806e-17	down-regulation
DCHS2	8.45005e-17	down-regulation
CHD5	9.23607e-17	down-regulation
WNT5B	9.35391e-17	down-regulation
NR4A3	9.83969e-17	down-regulation
CCL22	1.07817e-16	down-regulation
CTNNA3	1.63094e-16	down-regulation
RAB3B	1.99827e-16	down-regulation
BTNL8	2.23337e-16	down-regulation
ZPBP	2.78848e-16	down-regulation
TRPM6	2.80941e-16	down-regulation
DLG2	2.83432e-16	down-regulation
HIST1H3C	3.12928e-16	down-regulation
CACNA1F	3.19454e-16	down-regulation
CACNA1G	3.34254e-16	down-regulation
CRYGB	3.67633e-16	down-regulation
PTGS2	4.31833e-16	down-regulation
ANXA13	6.30074e-16	down-regulation
ANKS1B	7.99396e-16	down-regulation
CCDC81	8.79097e-16	down-regulation
ACADL	1.51209e-15	down-regulation
B3GAT1	1.52457e-15	down-regulation
DDX25	1.59104e-15	down-regulation
PLA2G2E	1.65806e-15	down-regulation
KIF25	2.08657e-15	down-regulation
SERPIND1	3.70216e-15	down-regulation
GJC2	3.8357e-15	down-regulation
P2RX7	3.90053e-15	down-regulation
SERPINB7	3.97553e-15	down-regulation
PDE1B	4.00033e-15	down-regulation
PLXNB3	4.07514e-15	down-regulation
F11	4.89987e-15	down-regulation
HAND2	6.52663e-15	down-regulation
PDZRN4	7.74792e-15	down-regulation
AP3B2	8.74323e-15	down-regulation
IL24	1.04097e-14	down-regulation
B3GALT2	1.08266e-14	down-regulation
NTSR1	1.37969e-14	down-regulation
PTPRZ1	1.39342e-14	down-regulation
ATP8B4	1.44882e-14	down-regulation
PTGFR	1.46623e-14	down-regulation
RAX	1.8098e-14	down-regulation
KLK14	1.85884e-14	down-regulation
LATS1	1.89099e-14	down-regulation
GPR52	2.12889e-14	down-regulation
ANGPTL7	4.05458e-14	down-regulation
SYNPO2L	4.26695e-14	down-regulation
POMC	4.73306e-14	down-regulation
F10	5.27887e-14	down-regulation
TRIM36	5.45425e-14	down-regulation
IFNB1	6.33084e-14	down-regulation
CHRM2	1.06943e-13	down-regulation
GREM1	1.12169e-13	down-regulation
SCN7A	1.28705e-13	down-regulation
RBMXL2	2.07737e-13	down-regulation
FIGF	2.17565e-13	down-regulation
GRIA3	2.26532e-13	down-regulation
C19orf26	2.40043e-13	down-regulation
MAB21L1	3.93153e-13	down-regulation
TULP1	4.68725e-13	down-regulation
CYP26B1	5.57214e-13	down-regulation
HIST1H1A	5.9359e-13	down-regulation
SMCP	6.81324e-13	down-regulation
PLN	7.41119e-13	down-regulation
CRISP2	1.59167e-12	down-regulation
SPOCK3	1.8499e-12	down-regulation
PLA2G1B	2.161e-12	down-regulation
DPYS	2.27117e-12	down-regulation
SLC6A7	2.59297e-12	down-regulation
MPL	2.84486e-12	down-regulation
TNNI3K	2.97692e-12	down-regulation
ANXA10	4.23011e-12	down-regulation
KRT34	5.12494e-12	down-regulation
CRISP3	1.24896e-11	down-regulation
MAPK4	1.2755e-11	down-regulation
MCF2	1.29293e-11	down-regulation
GPR135	1.33716e-11	down-regulation
TRPC4	1.33868e-11	down-regulation
DDX43	1.52905e-11	down-regulation
GFRA4	1.60043e-11	down-regulation
PLP1	2.27231e-11	down-regulation
ACTL7A	2.28434e-11	down-regulation
PCSK2	6.99474e-11	down-regulation
RXFP3	7.13052e-11	down-regulation
DPEP2	8.87433e-11	down-regulation
GREM2	1.0717e-10	down-regulation
VSX1	1.59923e-10	down-regulation
PLA2R1	1.6885e-10	down-regulation
ST8SIA2	2.05234e-10	down-regulation
CACNA1E	3.14105e-10	down-regulation
P2RY1	3.2648e-10	down-regulation
TNMD	4.89549e-10	down-regulation
NAALAD2	4.914e-10	down-regulation
SGCA	7.1665e-09	down-regulation
SLC14A1	2.63399e-08	down-regulation
FOXB1	3.7201e-08	down-regulation
NEUROG3	5.49066e-08	down-regulation
CA10	1.55185e-07	down-regulation
LBX1	3.70756e-07	down-regulation
KIAA0408	7.25127e-07	down-regulation
TOMM7	1.66835e-118	up-regulation
RPL24	1.22624e-109	up-regulation
RPS13	9.31404e-102	up-regulation
EIF3L	1.52032e-101	up-regulation
RPS11	1.71309e-98	up-regulation
ITM2B	6.56911e-98	up-regulation
RPL27	7.3524e-98	up-regulation
RPL17	5.33061e-97	up-regulation
RPS15	2.73061e-94	up-regulation
RPL5	2.96945e-92	up-regulation
PLS3	1.16562e-91	up-regulation
RPS3A	1.41508e-91	up-regulation
RPL39	7.64911e-91	up-regulation
RPS27L	7.68203e-90	up-regulation
RPL23	9.83766e-90	up-regulation
RPL36AL	1.60066e-89	up-regulation
RPL34	1.98018e-89	up-regulation
ALDH9A1	2.30621e-89	up-regulation
RPL3	6.81609e-89	up-regulation
RPL36	1.59331e-88	up-regulation
RPL30	2.93361e-88	up-regulation
RPL6	9.55889e-88	up-regulation
RPL32	1.05065e-86	up-regulation
RPL31	3.51555e-86	up-regulation
RPS16	5.06234e-86	up-regulation
TPT1	6.27852e-86	up-regulation
ACTG1	8.08063e-86	up-regulation
SNX3	9.76143e-86	up-regulation
CCNI	1.18209e-85	up-regulation
RPL13A	4.88216e-85	up-regulation
RPS20	2.26409e-84	up-regulation
BTF3	2.71738e-84	up-regulation
COX7C	4.3425e-84	up-regulation
RPS12	5.08408e-84	up-regulation
SRP14	6.83974e-84	up-regulation
RPL41	1.44817e-83	up-regulation
CAMLG	1.83747e-83	up-regulation
FAU	2.06911e-83	up-regulation
ATP5L	2.52865e-83	up-regulation
RPS4X	6.10652e-83	up-regulation
RPSA	9.43116e-83	up-regulation
GNB2L1	9.97514e-83	up-regulation
ATP6V0E1	1.35264e-82	up-regulation
RPL18	1.90959e-82	up-regulation
RPS24	3.78304e-82	up-regulation
EEF1G	1.87596e-81	up-regulation
RRAGA	6.50671e-81	up-regulation
RPL35A	1.11448e-80	up-regulation
RPS17	2.28293e-80	up-regulation
CIRBP	2.72313e-80	up-regulation
TMSB4X	3.68962e-80	up-regulation
RPL10A	6.66326e-80	up-regulation
FHL2	7.38673e-80	up-regulation
ANXA5	1.04418e-79	up-regulation
NDUFA4	2.6551e-79	up-regulation
SGK1	3.85804e-79	up-regulation
EEF1A1	4.60616e-79	up-regulation
RPS27	6.26014e-79	up-regulation
OAT	1.18297e-78	up-regulation
YPEL5	2.06405e-78	up-regulation
FTL	2.30698e-78	up-regulation
RPS6	2.52253e-78	up-regulation
RPS18	1.35476e-77	up-regulation
RPL27A	1.60789e-77	up-regulation
RPS27A	1.68116e-77	up-regulation
UBC	1.68116e-77	up-regulation
GABARAPL2	1.90091e-77	up-regulation
LTA4H	2.69151e-77	up-regulation
C6orf48	3.34529e-77	up-regulation
EIF3E	3.46769e-77	up-regulation
ST13	1.04184e-76	up-regulation
ESD	1.24797e-76	up-regulation
UBA52	2.37882e-76	up-regulation
MYL6	2.50881e-76	up-regulation
TIMP2	3.11413e-76	up-regulation
UBB	4.47834e-76	up-regulation
COX6C	5.00974e-76	up-regulation
TMSB10	7.8562e-76	up-regulation
UROD	7.8562e-76	up-regulation
PCNP	1.78889e-75	up-regulation
DSTN	3.82302e-75	up-regulation
RPL23A	4.48667e-75	up-regulation
HSPA8	1.45813e-74	up-regulation
HSP90AA1	1.76009e-74	up-regulation
ANP32B	1.97012e-74	up-regulation
HINT1	3.84619e-74	up-regulation
YWHAQ	5.81007e-74	up-regulation
EIF1	7.33833e-74	up-regulation
RAC1	1.05608e-73	up-regulation
RPS26	1.21736e-73	up-regulation
SLC25A3	1.32545e-73	up-regulation
TCEAL4	1.35467e-73	up-regulation
RPS2	1.76094e-73	up-regulation
RPLP2	1.76717e-73	up-regulation
DPYSL2	2.08965e-73	up-regulation
REEP5	2.23365e-73	up-regulation
MTCH1	2.5855e-73	up-regulation
LEPROT	3.68117e-73	up-regulation
UQCRQ	4.99277e-73	up-regulation
SEC31A	5.52905e-73	up-regulation
PSAP	7.95504e-73	up-regulation
NDUFA1	8.94991e-73	up-regulation
HNRNPK	9.62052e-73	up-regulation
LDHA	1.37711e-72	up-regulation
ATF4	1.91581e-72	up-regulation
PGM1	2.70902e-72	up-regulation
RPL35	2.9813e-72	up-regulation
SEC11A	3.63684e-72	up-regulation
RPS21	4.378e-72	up-regulation
COX4I1	4.9228e-72	up-regulation
LAMP1	6.41466e-72	up-regulation
ATP5J	7.10304e-72	up-regulation
SPCS1	7.45731e-72	up-regulation
COX7A2	8.69242e-72	up-regulation
LAPTM4A	1.32706e-71	up-regulation
JTB	1.45688e-71	up-regulation
ERH	1.84781e-71	up-regulation
VIM	3.92323e-71	up-regulation
RPL8	4.71821e-71	up-regulation
TUBA1C	4.71821e-71	up-regulation
TUBA1B	5.24174e-71	up-regulation
ZFAND5	1.40322e-70	up-regulation
KHDRBS1	2.09588e-70	up-regulation
GLO1	2.49551e-70	up-regulation
RPS5	2.52539e-70	up-regulation
GNS	3.29579e-70	up-regulation
PSMB4	3.29769e-70	up-regulation
HTRA1	3.52355e-70	up-regulation
PARK7	3.52355e-70	up-regulation
TMBIM6	3.83369e-70	up-regulation
NCOA4	5.93995e-70	up-regulation
NPC2	7.13672e-70	up-regulation
DYNLL1	9.81779e-70	up-regulation
ATP5A1	1.02913e-69	up-regulation
CYB5R3	1.74626e-69	up-regulation
ISCU	2.55814e-69	up-regulation
ADD1	4.25245e-69	up-regulation
SLC25A5	7.63995e-69	up-regulation
FTH1	8.88506e-69	up-regulation
RPL11	1.31016e-68	up-regulation
EIF4B	1.69952e-68	up-regulation
ATP6V1E1	1.78925e-68	up-regulation
PNRC2	2.08986e-68	up-regulation
TMBIM4	3.21458e-68	up-regulation
LSM14A	4.55025e-68	up-regulation
VCL	6.03094e-68	up-regulation
IFITM2	6.70044e-68	up-regulation
DAZAP2	7.30349e-68	up-regulation
SUMO2	8.48581e-68	up-regulation
GNAS	1.82136e-67	up-regulation
PALLD	2.09047e-67	up-regulation
SCARB2	2.09047e-67	up-regulation
CD99	2.2491e-67	up-regulation
BNIP3	2.45235e-67	up-regulation
PAM	2.55371e-67	up-regulation
CHCHD2	2.85777e-67	up-regulation
PPP2CB	3.32838e-67	up-regulation
SPTBN1	3.32838e-67	up-regulation
CAP1	3.63379e-67	up-regulation
TAX1BP3	3.90367e-67	up-regulation
TUBA1A	4.65222e-67	up-regulation
FERMT2	4.74686e-67	up-regulation
MORF4L1	5.62773e-67	up-regulation
NDUFB8	8.14848e-67	up-regulation
IMPDH2	1.29951e-66	up-regulation
ARF4	1.35094e-66	up-regulation
LDHB	1.48106e-66	up-regulation
NPTN	1.49338e-66	up-regulation
WBP5	3.12151e-66	up-regulation
PPP1CC	3.22161e-66	up-regulation
PRDX6	4.05007e-66	up-regulation
UXT	5.01889e-66	up-regulation
REXO2	5.27486e-66	up-regulation
SNRPG	5.28778e-66	up-regulation
CCT8	5.40502e-66	up-regulation
NAP1L1	5.5722e-66	up-regulation
SKP1	6.02601e-66	up-regulation
CUTA	7.72991e-66	up-regulation
H3F3B	8.46926e-66	up-regulation
SGCE	9.50602e-66	up-regulation
GABARAP	1.32266e-65	up-regulation
PSMG2	2.10564e-65	up-regulation
EIF4A2	2.1946e-65	up-regulation
CTNNA1	2.55089e-65	up-regulation
EEF1D	3.28034e-65	up-regulation
CRTAP	3.60475e-65	up-regulation
FTO	3.81806e-65	up-regulation
RWDD1	4.10533e-65	up-regulation
UBE2E1	5.05129e-65	up-regulation
CLIC1	6.42957e-65	up-regulation
RAB3GAP1	6.97269e-65	up-regulation
TCF25	1.05222e-64	up-regulation
SLC38A2	1.14334e-64	up-regulation
DYNC1LI2	1.31948e-64	up-regulation
EIF2S3	1.34488e-64	up-regulation
TIMP1	1.35352e-64	up-regulation
ARPC2	1.38322e-64	up-regulation
VAMP3	1.38322e-64	up-regulation
PTGES3	1.88172e-64	up-regulation
ATP5O	2.11251e-64	up-regulation
ATP5B	2.28166e-64	up-regulation
DDX17	2.94614e-64	up-regulation
QARS	3.14293e-64	up-regulation
HSP90B1	3.53709e-64	up-regulation
C14orf2	3.75741e-64	up-regulation
RPL7	4.92731e-64	up-regulation
STK24	5.2635e-64	up-regulation
IFITM3	5.76015e-64	up-regulation
NDUFB2	5.85873e-64	up-regulation
SDCBP	6.76832e-64	up-regulation
UQCRFS1	7.24789e-64	up-regulation
GSTO1	8.0841e-64	up-regulation
TFRC	8.6982e-64	up-regulation
PUM1	1.09869e-63	up-regulation
XRCC6	1.17227e-63	up-regulation
EIF4H	1.18861e-63	up-regulation
KLHDC2	1.5666e-63	up-regulation
BTG1	1.61677e-63	up-regulation
NDUFB5	2.06032e-63	up-regulation
SNRPD2	2.56898e-63	up-regulation
YWHAZ	2.74853e-63	up-regulation
CTNNAL1	3.90092e-63	up-regulation
RPL7A	3.90092e-63	up-regulation
HMGN2	4.068e-63	up-regulation
HNRNPA0	5.95994e-63	up-regulation
DAD1	7.44631e-63	up-regulation
CEBPB	9.40874e-63	up-regulation
PDLIM1	1.27254e-62	up-regulation
PPA1	1.68125e-62	up-regulation
SEC61B	1.87363e-62	up-regulation
DDX3X	2.22343e-62	up-regulation
EID1	2.26359e-62	up-regulation
LASP1	2.99346e-62	up-regulation
RBMX	3.75712e-62	up-regulation
CKAP4	5.01583e-62	up-regulation
CNBP	5.97443e-62	up-regulation
VDAC3	6.27469e-62	up-regulation
YBX1	6.73508e-62	up-regulation
HNRNPD	1.21192e-61	up-regulation
CRIM1	1.60049e-61	up-regulation
TERF2IP	2.11141e-61	up-regulation
GYG1	2.77581e-61	up-regulation
RPL14	3.04304e-61	up-regulation
ATP6AP2	3.41008e-61	up-regulation
MAGED1	3.55498e-61	up-regulation
NFE2L1	4.3887e-61	up-regulation
TTC3	4.41475e-61	up-regulation
NUCKS1	4.81696e-61	up-regulation
RAN	5.24077e-61	up-regulation
ADH5	9.18425e-61	up-regulation
GHITM	9.61968e-61	up-regulation
UQCRB	9.99222e-61	up-regulation
FOXO3	1.02619e-60	up-regulation
NARS	1.31307e-60	up-regulation
RBM5	1.32759e-60	up-regulation
UQCRH	1.42684e-60	up-regulation
CANX	1.46324e-60	up-regulation
EGR1	1.66753e-60	up-regulation
CYR61	1.9656e-60	up-regulation
ADAR	1.97618e-60	up-regulation
RPL37	2.34937e-60	up-regulation
TMEM14B	2.57755e-60	up-regulation
RASA1	2.62878e-60	up-regulation
NFKBIA	2.72392e-60	up-regulation
SEC61G	2.73973e-60	up-regulation
H2AFZ	2.79181e-60	up-regulation
GJA1	3.0324e-60	up-regulation
POLR1D	3.6789e-60	up-regulation
ODC1	4.03531e-60	up-regulation
CCNG1	4.325e-60	up-regulation
ATP5I	5.15126e-60	up-regulation
TMED9	5.48036e-60	up-regulation
RAB31	5.75097e-60	up-regulation
TMEM59	6.16223e-60	up-regulation
LEPROTL1	6.20426e-60	up-regulation
SPARC	7.0603e-60	up-regulation
MDH1	7.11973e-60	up-regulation
EIF3G	7.94086e-60	up-regulation
TAX1BP1	9.03824e-60	up-regulation
AKR1B1	9.10659e-60	up-regulation
TM2D3	9.34329e-60	up-regulation
ATP5C1	9.44106e-60	up-regulation
PSMC1	1.0799e-59	up-regulation
RPL26	1.31691e-59	up-regulation
COX5B	1.3801e-59	up-regulation
COX6B1	1.53663e-59	up-regulation
CSRP1	1.81782e-59	up-regulation
PFN2	2.04639e-59	up-regulation
SUMO3	2.61671e-59	up-regulation
RHEB	4.2798e-59	up-regulation
MDH2	4.49731e-59	up-regulation
MACF1	4.78339e-59	up-regulation
PGK1	6.07948e-59	up-regulation
CETN2	6.10372e-59	up-regulation
AKR7A2	6.46914e-59	up-regulation
NOTCH2	1.12407e-58	up-regulation
SEPW1	1.28951e-58	up-regulation
MAPRE1	1.40465e-58	up-regulation
RBPJ	1.48707e-58	up-regulation
TOMM70A	1.59884e-58	up-regulation
CTTN	1.76638e-58	up-regulation
LAMC1	1.76638e-58	up-regulation
TMED10	1.97831e-58	up-regulation
TXNIP	2.07138e-58	up-regulation
DDX1	2.41239e-58	up-regulation
CTDSP2	2.45329e-58	up-regulation
PJA2	2.84419e-58	up-regulation
DBI	2.99273e-58	up-regulation
PRDX3	2.99273e-58	up-regulation
TPP1	3.03002e-58	up-regulation
COX5A	3.04623e-58	up-regulation
SPCS2	3.05768e-58	up-regulation
TOR1AIP1	3.17931e-58	up-regulation
STOM	3.2063e-58	up-regulation
RHOA	3.41333e-58	up-regulation
BLVRA	4.16722e-58	up-regulation
2016-09-15	4.79417e-58	up-regulation
NDUFA3	5.2602e-58	up-regulation
SHFM1	5.45022e-58	up-regulation
GDI2	5.8729e-58	up-regulation
POMP	5.8729e-58	up-regulation
CGGBP1	6.03381e-58	up-regulation
EHBP1	6.08964e-58	up-regulation
2016-09-02	6.15493e-58	up-regulation
PRDX4	6.45594e-58	up-regulation
SH3BGRL	7.20147e-58	up-regulation
UFC1	7.77212e-58	up-regulation
C14orf166	8.45693e-58	up-regulation
NONO	9.95174e-58	up-regulation
ATP1B1	1.30095e-57	up-regulation
DYNC1I2	1.39691e-57	up-regulation
AMIGO2	1.52543e-57	up-regulation
PNMA1	1.71818e-57	up-regulation
IGFBP3	1.79198e-57	up-regulation
MAPK1IP1L	1.82656e-57	up-regulation
PDHB	1.87146e-57	up-regulation
JUND	2.07202e-57	up-regulation
KPNB1	2.09379e-57	up-regulation
CLTA	2.21628e-57	up-regulation
PAPSS2	2.54196e-57	up-regulation
COPB1	2.64097e-57	up-regulation
DNAJC8	3.08156e-57	up-regulation
DDX47	3.39486e-57	up-regulation
PGRMC1	3.425e-57	up-regulation
MXI1	4.14896e-57	up-regulation
TALDO1	4.17488e-57	up-regulation
GLRX5	4.17711e-57	up-regulation
MSN	4.33195e-57	up-regulation
COX8A	4.78495e-57	up-regulation
HNRNPR	5.22823e-57	up-regulation
CD59	6.30525e-57	up-regulation
DDIT4	6.55078e-57	up-regulation
SRRM2	6.94122e-57	up-regulation
SSR4	7.38724e-57	up-regulation
SAT1	7.70638e-57	up-regulation
ATP5F1	7.93039e-57	up-regulation
PSMB6	8.51274e-57	up-regulation
FDFT1	8.62552e-57	up-regulation
ANKMY2	8.84074e-57	up-regulation
RBMS1	9.01851e-57	up-regulation
RNF11	1.02785e-56	up-regulation
UBQLN2	1.0436e-56	up-regulation
PDIA6	1.30839e-56	up-regulation
LRRC47	1.31974e-56	up-regulation
NBL1	1.35243e-56	up-regulation
UBE2D3	1.47787e-56	up-regulation
NDEL1	1.57876e-56	up-regulation
PPP6C	1.64382e-56	up-regulation
CEBPD	1.69078e-56	up-regulation
HBP1	1.69078e-56	up-regulation
SSR1	1.69078e-56	up-regulation
DDOST	1.79117e-56	up-regulation
SERF2	2.1594e-56	up-regulation
GNB1	2.4854e-56	up-regulation
PSMA4	2.4854e-56	up-regulation
PTEN	2.68537e-56	up-regulation
GARS	2.6891e-56	up-regulation
DDX24	2.97966e-56	up-regulation
FBL	3.01823e-56	up-regulation
DYRK1A	3.56356e-56	up-regulation
COL3A1	4.07686e-56	up-regulation
SET	4.16983e-56	up-regulation
ZFP36L1	5.74384e-56	up-regulation
CSTB	6.60624e-56	up-regulation
DARS	6.63264e-56	up-regulation
VAT1	6.63264e-56	up-regulation
DHX15	6.80957e-56	up-regulation
TNS3	7.01963e-56	up-regulation
TOP2B	7.25128e-56	up-regulation
STX12	8.79841e-56	up-regulation
CREB3L2	1.13315e-55	up-regulation
SYF2	1.45095e-55	up-regulation
IER3	1.52665e-55	up-regulation
PLSCR3	1.67074e-55	up-regulation
BTAF1	1.77647e-55	up-regulation
PSMB5	1.82495e-55	up-regulation
HSPE1	2.01225e-55	up-regulation
OPTN	2.04088e-55	up-regulation
LGALS3	2.33092e-55	up-regulation
WRB	3.26376e-55	up-regulation
RAP1B	3.31717e-55	up-regulation
MRPL18	3.49178e-55	up-regulation
DNAJB9	3.8741e-55	up-regulation
C1orf123	4.01125e-55	up-regulation
ZFR	4.01125e-55	up-regulation
OSBPL1A	4.03115e-55	up-regulation
GORASP2	4.06236e-55	up-regulation
DDB1	4.09028e-55	up-regulation
SERINC1	4.49871e-55	up-regulation
EFEMP2	5.04334e-55	up-regulation
MRPL3	5.04334e-55	up-regulation
PTBP1	5.30807e-55	up-regulation
USO1	5.6186e-55	up-regulation
NFE2L2	6.23358e-55	up-regulation
HSP90AB1	6.2957e-55	up-regulation
SLC35A1	6.59532e-55	up-regulation
LPIN1	6.79038e-55	up-regulation
RPN2	6.84547e-55	up-regulation
NDRG1	6.9028e-55	up-regulation
ATP6V1A	7.75033e-55	up-regulation
DYNLRB1	7.81169e-55	up-regulation
ZMPSTE24	8.13087e-55	up-regulation
PABPC3	1.33562e-54	up-regulation
NEK7	1.42836e-54	up-regulation
GNG5	1.42989e-54	up-regulation
SPTLC1	1.48927e-54	up-regulation
TXN	1.54383e-54	up-regulation
ATP6V1D	1.57099e-54	up-regulation
PON2	1.65442e-54	up-regulation
FAM46A	1.69308e-54	up-regulation
ATP6V1G1	1.73536e-54	up-regulation
TSG101	2.08752e-54	up-regulation
NDUFS4	2.5027e-54	up-regulation
DENND5A	2.53741e-54	up-regulation
SLC39A6	2.73599e-54	up-regulation
ATIC	3.07474e-54	up-regulation
NENF	3.34302e-54	up-regulation
PWP1	4.83255e-54	up-regulation
FOXJ3	5.20449e-54	up-regulation
RPL26L1	5.20831e-54	up-regulation
APP	5.26648e-54	up-regulation
DHX32	5.45881e-54	up-regulation
KIF5B	5.45881e-54	up-regulation
RABGAP1	5.49732e-54	up-regulation
GNG12	6.66811e-54	up-regulation
ECHS1	7.58083e-54	up-regulation
EBNA1BP2	8.3298e-54	up-regulation
TNPO1	8.56307e-54	up-regulation
MFSD1	8.95746e-54	up-regulation
KARS	9.02216e-54	up-regulation
POLR2G	9.04503e-54	up-regulation
SSR2	9.10959e-54	up-regulation
MRPL33	9.22878e-54	up-regulation
COMMD3	9.22965e-54	up-regulation
PHB2	9.28729e-54	up-regulation
GBE1	9.93847e-54	up-regulation
ATP2A2	1.08421e-53	up-regulation
CRBN	1.10331e-53	up-regulation
COL1A1	1.11053e-53	up-regulation
RAB13	1.13722e-53	up-regulation
MIF	1.39997e-53	up-regulation
PDGFC	1.74452e-53	up-regulation
ACO1	1.85163e-53	up-regulation
TAF7	1.89759e-53	up-regulation
ITGB5	2.06473e-53	up-regulation
NDUFB1	2.33542e-53	up-regulation
2016-09-09	2.34963e-53	up-regulation
IARS	2.45014e-53	up-regulation
RBBP7	2.55233e-53	up-regulation
VGLL4	2.6389e-53	up-regulation
DEK	2.75051e-53	up-regulation
SH3BP5	2.83082e-53	up-regulation
FBXL5	2.99105e-53	up-regulation
EIF3M	3.00626e-53	up-regulation
MARCKSL1	3.32688e-53	up-regulation
EIF3K	3.57745e-53	up-regulation
RCN1	4.00546e-53	up-regulation
FAM127A	4.83442e-53	up-regulation
RHOQ	5.21303e-53	up-regulation
EIF4A3	5.33152e-53	up-regulation
WDR82	5.37451e-53	up-regulation
HNRNPH1	5.69234e-53	up-regulation
MATR3	6.2752e-53	up-regulation
HDAC1	6.502e-53	up-regulation
ZNF410	6.75514e-53	up-regulation
TMEM50B	7.13789e-53	up-regulation
GPX1	8.11252e-53	up-regulation
RYBP	8.29246e-53	up-regulation
VKORC1	8.97283e-53	up-regulation
APEX1	9.41617e-53	up-regulation
SERINC3	9.41617e-53	up-regulation
TMEM123	9.69166e-53	up-regulation
TJP1	1.02376e-52	up-regulation
ADIPOR2	1.02955e-52	up-regulation
TM2D1	1.07662e-52	up-regulation
MGST3	1.1191e-52	up-regulation
WTAP	1.16358e-52	up-regulation
HDDC2	1.17305e-52	up-regulation
NAE1	1.19412e-52	up-regulation
UFSP2	1.43065e-52	up-regulation
H2AFY	1.43241e-52	up-regulation
CBX6	1.52173e-52	up-regulation
TM9SF2	1.71338e-52	up-regulation
UBL3	1.86378e-52	up-regulation
PPT1	1.89739e-52	up-regulation
TSEN34	1.89972e-52	up-regulation
WAC	1.94999e-52	up-regulation
MRPL20	1.96648e-52	up-regulation
CHSY1	2.14352e-52	up-regulation
EFR3A	2.66909e-52	up-regulation
TXNDC15	2.78431e-52	up-regulation
UGP2	3.06773e-52	up-regulation
GDI1	3.08215e-52	up-regulation
CBX1	3.33638e-52	up-regulation
HNRNPC	3.5717e-52	up-regulation
DCTN3	3.81542e-52	up-regulation
ARMCX6	3.84365e-52	up-regulation
CLSTN1	3.86381e-52	up-regulation
N4BP2L2	4.36267e-52	up-regulation
MYH10	4.39072e-52	up-regulation
PEBP1	4.40626e-52	up-regulation
PURA	4.43293e-52	up-regulation
FYCO1	4.51471e-52	up-regulation
TGOLN2	4.51471e-52	up-regulation
CYFIP1	5.08305e-52	up-regulation
PCMT1	5.44364e-52	up-regulation
SPEN	5.48774e-52	up-regulation
FAM120A	5.55833e-52	up-regulation
CACNB3	5.78327e-52	up-regulation
CUL3	6.06518e-52	up-regulation
TROVE2	7.09451e-52	up-regulation
GNG10	7.13995e-52	up-regulation
AHCYL1	7.49886e-52	up-regulation
ZNF395	8.21127e-52	up-regulation
FAM53C	8.41907e-52	up-regulation
RDH14	8.5699e-52	up-regulation
GMFB	8.65332e-52	up-regulation
ACTR3	9.24008e-52	up-regulation
ABL1	9.51064e-52	up-regulation
FLNB	9.68606e-52	up-regulation
NOP10	9.7182e-52	up-regulation
COL1A2	9.95841e-52	up-regulation
CSNK2B	1.10371e-51	up-regulation
TMED2	1.14831e-51	up-regulation
ZDHHC7	1.21992e-51	up-regulation
GPX4	1.2541e-51	up-regulation
PDCD4	1.2704e-51	up-regulation
AFF1	1.30485e-51	up-regulation
PSME1	1.3492e-51	up-regulation
CNOT2	1.36215e-51	up-regulation
EPS15	1.38904e-51	up-regulation
UBL5	1.39081e-51	up-regulation
BIRC2	1.46779e-51	up-regulation
UBXN1	1.50689e-51	up-regulation
VPS26A	1.53333e-51	up-regulation
DYNLT3	1.70113e-51	up-regulation
UBXN4	1.70724e-51	up-regulation
CCDC6	1.74739e-51	up-regulation
ANXA7	1.83113e-51	up-regulation
CSDE1	1.89537e-51	up-regulation
ZFYVE21	2.08023e-51	up-regulation
COPS8	2.28483e-51	up-regulation
PTDSS1	2.4213e-51	up-regulation
COX7B	2.49661e-51	up-regulation
MRPL40	2.7589e-51	up-regulation
CDV3	2.79218e-51	up-regulation
PEA15	2.79218e-51	up-regulation
ARL1	2.86443e-51	up-regulation
ARL8B	2.95588e-51	up-regulation
LANCL1	2.95588e-51	up-regulation
SPSB3	2.95588e-51	up-regulation
PABPC4	3.01876e-51	up-regulation
HADH	3.20218e-51	up-regulation
TGFB1I1	3.23721e-51	up-regulation
NOL7	3.23825e-51	up-regulation
DAP3	3.27751e-51	up-regulation
YTHDF1	3.32977e-51	up-regulation
ADO	3.36861e-51	up-regulation
PRPF8	3.61241e-51	up-regulation
ALDOA	3.70365e-51	up-regulation
PFKM	3.72549e-51	up-regulation
VBP1	3.90088e-51	up-regulation
MAP1LC3B	3.98119e-51	up-regulation
HSPA5	4.01562e-51	up-regulation
MPHOSPH8	4.16122e-51	up-regulation
TUG1	4.24443e-51	up-regulation
TMEM43	4.41541e-51	up-regulation
PSMD4	4.94372e-51	up-regulation
SF3B1	5.14289e-51	up-regulation
COPS2	5.36407e-51	up-regulation
C19orf53	5.43298e-51	up-regulation
IK	5.61961e-51	up-regulation
PSMC2	5.77881e-51	up-regulation
SPTAN1	5.83929e-51	up-regulation
FAT1	6.04191e-51	up-regulation
HNRNPA3	7.25537e-51	up-regulation
RNF38	7.41332e-51	up-regulation
IFNGR2	7.61464e-51	up-regulation
CS	8.67659e-51	up-regulation
COPS4	9.47738e-51	up-regulation
UBE2B	9.97689e-51	up-regulation
METTL5	1.01613e-50	up-regulation
CNN3	1.11573e-50	up-regulation
PCBP2	1.11741e-50	up-regulation
TOB1	1.14375e-50	up-regulation
MRFAP1L1	1.19609e-50	up-regulation
MSRB2	1.21623e-50	up-regulation
MKRN1	1.34456e-50	up-regulation
CALM3	1.36554e-50	up-regulation
GOT2	1.37724e-50	up-regulation
CCDC53	1.40654e-50	up-regulation
TMEM14A	1.42186e-50	up-regulation
ALDH2	1.50368e-50	up-regulation
BUB3	1.56543e-50	up-regulation
SYPL1	1.61381e-50	up-regulation
CCDC92	1.86918e-50	up-regulation
RPA1	1.87239e-50	up-regulation
CAB39	1.88961e-50	up-regulation
MYL6B	1.95343e-50	up-regulation
PKD2	1.95446e-50	up-regulation
BCAP31	2.03326e-50	up-regulation
IQGAP1	2.06089e-50	up-regulation
NUDC	2.18847e-50	up-regulation
CLIC4	2.19836e-50	up-regulation
CRELD2	2.22048e-50	up-regulation
DCTN4	2.23484e-50	up-regulation
PSMD14	2.31091e-50	up-regulation
NDUFA8	2.32904e-50	up-regulation
CCT4	2.35842e-50	up-regulation
ERP29	2.37763e-50	up-regulation
HLA-C	2.43902e-50	up-regulation
LITAF	2.43902e-50	up-regulation
HMGB1	2.4793e-50	up-regulation
SQSTM1	2.51874e-50	up-regulation
YY1	2.54007e-50	up-regulation
HSD17B11	3.0603e-50	up-regulation
LMBRD1	3.35159e-50	up-regulation
COMT	3.41594e-50	up-regulation
MT1E	3.47799e-50	up-regulation
YWHAE	3.53814e-50	up-regulation
CDC42EP3	3.62581e-50	up-regulation
FAM8A1	3.7389e-50	up-regulation
FAM96B	3.80608e-50	up-regulation
PSMB3	4.24661e-50	up-regulation
APPBP2	5.91719e-50	up-regulation
XPNPEP1	6.36589e-50	up-regulation
PTP4A2	6.43146e-50	up-regulation
MAPK6	6.45571e-50	up-regulation
TSPYL4	6.59257e-50	up-regulation
MKNK2	7.0197e-50	up-regulation
NFU1	7.02008e-50	up-regulation
XPO1	7.34432e-50	up-regulation
NDUFB3	7.38437e-50	up-regulation
GADD45A	7.62171e-50	up-regulation
STAT6	7.96339e-50	up-regulation
SUB1	8.0154e-50	up-regulation
BMI1	8.40951e-50	up-regulation
CRKL	9.41228e-50	up-regulation
CARKD	9.41319e-50	up-regulation
RBX1	9.41319e-50	up-regulation
SRI	9.52978e-50	up-regulation
NHP2L1	9.7294e-50	up-regulation
ID2	1.01309e-49	up-regulation
EPRS	1.09769e-49	up-regulation
SS18L2	1.12063e-49	up-regulation
NCOR2	1.14376e-49	up-regulation
RAB5A	1.14535e-49	up-regulation
NDUFB11	1.30086e-49	up-regulation
KDELR1	1.30125e-49	up-regulation
PCBP1	1.3822e-49	up-regulation
UIMC1	1.51607e-49	up-regulation
PRR11	1.58582e-49	up-regulation
ZMYND11	1.88592e-49	up-regulation
HADHB	2.00369e-49	up-regulation
PSMB7	2.04185e-49	up-regulation
CST3	2.04631e-49	up-regulation
LPP	2.05901e-49	up-regulation
IRS2	2.09204e-49	up-regulation
DAPK1	2.22656e-49	up-regulation
ITGB1	2.31943e-49	up-regulation
ARHGEF18	2.50394e-49	up-regulation
SIAH1	2.69183e-49	up-regulation
YTHDF2	2.78073e-49	up-regulation
CAV2	2.94455e-49	up-regulation
PIN4	2.94455e-49	up-regulation
NUDCD3	3.0255e-49	up-regulation
CLDND1	3.11964e-49	up-regulation
CRYZ	3.14097e-49	up-regulation
VPS37C	3.26643e-49	up-regulation
NDUFA9	3.28737e-49	up-regulation
TMCO1	3.28737e-49	up-regulation
KDSR	3.65297e-49	up-regulation
LEMD3	4.28972e-49	up-regulation
CETN3	4.51801e-49	up-regulation
ATP5G3	4.6716e-49	up-regulation
UNC50	4.79933e-49	up-regulation
HMGN4	4.99585e-49	up-regulation
MGST2	5.17931e-49	up-regulation
CSE1L	5.27595e-49	up-regulation
ZDHHC6	5.88762e-49	up-regulation
SERPING1	6.49055e-49	up-regulation
DGUOK	6.55653e-49	up-regulation
FAM162A	6.65844e-49	up-regulation
CCNB1IP1	7.22038e-49	up-regulation
UQCRC2	7.23682e-49	up-regulation
WFS1	7.78589e-49	up-regulation
GOLPH3	7.92809e-49	up-regulation
EIF5	8.13166e-49	up-regulation
ASH2L	9.16348e-49	up-regulation
CNN2	9.75921e-49	up-regulation
SEC24B	9.83555e-49	up-regulation
LHFPL2	9.99989e-49	up-regulation
QKI	1.00528e-48	up-regulation
ATP6V1F	1.02049e-48	up-regulation
FBXW11	1.02049e-48	up-regulation
PSMA5	1.02049e-48	up-regulation
BRD2	1.04702e-48	up-regulation
LSM1	1.08462e-48	up-regulation
TIMM9	1.17889e-48	up-regulation
FNTA	1.19159e-48	up-regulation
COPB2	1.20131e-48	up-regulation
ARL2BP	1.24153e-48	up-regulation
BTBD1	1.25499e-48	up-regulation
CDKN1B	1.25962e-48	up-regulation
SF3B5	1.32356e-48	up-regulation
ETF1	1.4598e-48	up-regulation
TARDBP	1.4598e-48	up-regulation
RNF103	1.46236e-48	up-regulation
NACAP1	1.47938e-48	up-regulation
PLOD2	1.60163e-48	up-regulation
STRAP	1.65523e-48	up-regulation
SDC2	1.66147e-48	up-regulation
POLR2B	1.6757e-48	up-regulation
DUT	1.68723e-48	up-regulation
DIABLO	1.6984e-48	up-regulation
EXTL2	2.06464e-48	up-regulation
DPM1	2.0732e-48	up-regulation
TMEM9B	2.07859e-48	up-regulation
IDH1	2.08723e-48	up-regulation
SUCLG1	2.08723e-48	up-regulation
NDFIP1	2.19892e-48	up-regulation
VAMP7	2.22161e-48	up-regulation
CNOT7	2.31878e-48	up-regulation
CSNK2A2	2.38879e-48	up-regulation
GGNBP2	2.48197e-48	up-regulation
HDGF	2.70537e-48	up-regulation
PPP3CB	2.70537e-48	up-regulation
GNPDA1	2.71852e-48	up-regulation
BNIP2	2.86504e-48	up-regulation
ARCN1	2.91924e-48	up-regulation
YAP1	2.96328e-48	up-regulation
CCDC28A	2.9923e-48	up-regulation
ATP5G2	3.15838e-48	up-regulation
TM4SF1	3.15838e-48	up-regulation
RNF7	3.32168e-48	up-regulation
ADD3	3.50489e-48	up-regulation
LRRFIP1	3.53012e-48	up-regulation
MAP4	3.68523e-48	up-regulation
PMM1	3.77728e-48	up-regulation
PNN	3.78109e-48	up-regulation
PEX5	3.83235e-48	up-regulation
LYRM1	3.87684e-48	up-regulation
CCDC59	3.92047e-48	up-regulation
ATXN10	3.93605e-48	up-regulation
PEX11B	4.24638e-48	up-regulation
TMEM147	4.27091e-48	up-regulation
LMAN2L	4.29433e-48	up-regulation
GGA1	5.58432e-48	up-regulation
ARL3	5.65867e-48	up-regulation
MAGED2	5.90288e-48	up-regulation
MT1X	5.90659e-48	up-regulation
PTRF	5.93838e-48	up-regulation
TJAP1	6.05703e-48	up-regulation
ILK	6.27867e-48	up-regulation
TGFBR2	6.46903e-48	up-regulation
WASL	6.59536e-48	up-regulation
CCT7	7.10578e-48	up-regulation
TMED3	7.35043e-48	up-regulation
EPS8	7.39482e-48	up-regulation
TST	7.45707e-48	up-regulation
PCM1	7.92513e-48	up-regulation
SNRPD3	8.17108e-48	up-regulation
NCKAP1	8.20907e-48	up-regulation
JUN	8.73173e-48	up-regulation
AARS	9.50423e-48	up-regulation
RBM22	1.00573e-47	up-regulation
TRAK2	1.03201e-47	up-regulation
UAP1	1.0659e-47	up-regulation
DNAJA3	1.12287e-47	up-regulation
NCL	1.20634e-47	up-regulation
WDR61	1.22266e-47	up-regulation
PAPOLA	1.23282e-47	up-regulation
KTN1	1.28736e-47	up-regulation
FBXO7	1.30955e-47	up-regulation
ATP5J2	1.32691e-47	up-regulation
ARPC5	1.39489e-47	up-regulation
CHMP5	1.42566e-47	up-regulation
MFF	1.49092e-47	up-regulation
ID3	1.53594e-47	up-regulation
TBL1X	1.56735e-47	up-regulation
DPH5	1.58193e-47	up-regulation
PTPRF	1.58945e-47	up-regulation
MCFD2	1.60016e-47	up-regulation
SPG21	1.64233e-47	up-regulation
2016-09-10	1.67522e-47	up-regulation
UBE2I	1.67969e-47	up-regulation
RAI14	1.92332e-47	up-regulation
ATP6V1B2	1.95255e-47	up-regulation
ATXN2	1.96472e-47	up-regulation
DCTN6	1.9798e-47	up-regulation
GSTM2	1.99552e-47	up-regulation
FBXO21	2.11402e-47	up-regulation
ACVR1	2.11957e-47	up-regulation
PMPCB	2.11957e-47	up-regulation
HTATSF1	2.19127e-47	up-regulation
NTAN1	2.28097e-47	up-regulation
MGEA5	2.31981e-47	up-regulation
LIMA1	2.37573e-47	up-regulation
CAPZA1	2.62883e-47	up-regulation
PHACTR2	2.73407e-47	up-regulation
TTC19	2.74337e-47	up-regulation
KLHL9	2.8125e-47	up-regulation
TFE3	3.07939e-47	up-regulation
TSC22D1	3.17114e-47	up-regulation
CLK1	3.32198e-47	up-regulation
CCNL2	3.33057e-47	up-regulation
SNUPN	3.3401e-47	up-regulation
KRT10	3.3412e-47	up-regulation
WWC3	3.41891e-47	up-regulation
SERTAD2	3.78966e-47	up-regulation
B4GALT5	3.83211e-47	up-regulation
CHD9	3.98153e-47	up-regulation
S100A6	3.99846e-47	up-regulation
PSMC5	4.0251e-47	up-regulation
HNRNPUL1	4.5272e-47	up-regulation
P4HB	4.53243e-47	up-regulation
RBPMS	4.56561e-47	up-regulation
TRIP12	4.6198e-47	up-regulation
TGFBI	4.76849e-47	up-regulation
IER2	4.85129e-47	up-regulation
RIC8A	4.85916e-47	up-regulation
POLR2H	5.00727e-47	up-regulation
PSMC6	5.11579e-47	up-regulation
RAB11FIP5	5.12562e-47	up-regulation
MUT	5.39539e-47	up-regulation
ANKRA2	5.44873e-47	up-regulation
VLDLR	5.81083e-47	up-regulation
ZDHHC17	6.00589e-47	up-regulation
GSTP1	6.10328e-47	up-regulation
HLA-E	6.4155e-47	up-regulation
DPF2	6.54737e-47	up-regulation
ZNF330	6.54984e-47	up-regulation
BBX	7.15858e-47	up-regulation
USP3	7.49803e-47	up-regulation
UBE2N	8.46567e-47	up-regulation
RND3	8.69582e-47	up-regulation
IDS	8.81333e-47	up-regulation
ZC3H4	8.95087e-47	up-regulation
AKAP11	9.20369e-47	up-regulation
IPO5	9.43714e-47	up-regulation
OPHN1	9.67256e-47	up-regulation
MRPS27	9.74546e-47	up-regulation
AVPI1	9.80105e-47	up-regulation
KLF10	9.80837e-47	up-regulation
SEC22B	1.00329e-46	up-regulation
MYCBP2	1.00412e-46	up-regulation
TRIM22	1.04563e-46	up-regulation
CTSK	1.05062e-46	up-regulation
NEDD8	1.05431e-46	up-regulation
SURF1	1.09115e-46	up-regulation
NDUFV2	1.10407e-46	up-regulation
FAM114A1	1.16822e-46	up-regulation
GPR137B	1.18931e-46	up-regulation
UBP1	1.20708e-46	up-regulation
PTPLAD1	1.35156e-46	up-regulation
CNIH4	1.35436e-46	up-regulation
GBP2	1.40325e-46	up-regulation
COPS5	1.47207e-46	up-regulation
NDUFS8	1.47207e-46	up-regulation
RALA	1.59993e-46	up-regulation
NME1	1.62993e-46	up-regulation
JAK1	1.72306e-46	up-regulation
RHOT1	2.11909e-46	up-regulation
IFITM1	2.14273e-46	up-regulation
HSD17B12	2.1466e-46	up-regulation
EIF3A	2.15432e-46	up-regulation
TMEM50A	2.21997e-46	up-regulation
NXN	2.34056e-46	up-regulation
NME4	2.41384e-46	up-regulation
CAPZA2	2.50369e-46	up-regulation
NSFL1C	2.69737e-46	up-regulation
PPIC	2.72241e-46	up-regulation
TNPO2	2.75503e-46	up-regulation
UBR4	2.75893e-46	up-regulation
PSMD1	2.82692e-46	up-regulation
SGSM2	2.84513e-46	up-regulation
ACLY	2.85091e-46	up-regulation
BLCAP	2.90465e-46	up-regulation
LSS	2.95078e-46	up-regulation
IMPA1	3.11778e-46	up-regulation
EIF5A	3.4478e-46	up-regulation
UBE3A	3.61328e-46	up-regulation
PI4KA	3.70121e-46	up-regulation
GNPAT	3.93535e-46	up-regulation
KATNA1	4.01205e-46	up-regulation
RBM12	4.02812e-46	up-regulation
PREPL	4.05994e-46	up-regulation
ATP6AP1	4.42738e-46	up-regulation
AKR1A1	4.57569e-46	up-regulation
USP9X	4.60557e-46	up-regulation
HSPB11	4.62311e-46	up-regulation
RAD23B	4.64937e-46	up-regulation
PQLC3	4.67514e-46	up-regulation
ACP1	4.92475e-46	up-regulation
LGALS3BP	5.04264e-46	up-regulation
SRP19	5.04264e-46	up-regulation
STUB1	5.04264e-46	up-regulation
SMS	5.22902e-46	up-regulation
ZNF532	5.23115e-46	up-regulation
KRT18	5.63434e-46	up-regulation
SRP54	5.71845e-46	up-regulation
IARS2	5.82114e-46	up-regulation
UBE2A	5.9335e-46	up-regulation
STAT2	6.03042e-46	up-regulation
CREBL2	6.10769e-46	up-regulation
ZAK	6.25141e-46	up-regulation
NOSIP	6.25336e-46	up-regulation
GSTA4	6.27497e-46	up-regulation
SH3GLB1	6.34913e-46	up-regulation
PDLIM5	6.45742e-46	up-regulation
GRSF1	7.19975e-46	up-regulation
MORC4	7.28623e-46	up-regulation
SMARCA1	7.35716e-46	up-regulation
MAP2K1	7.40594e-46	up-regulation
ASNSD1	7.83037e-46	up-regulation
PACSIN2	8.10127e-46	up-regulation
TRIM68	8.66529e-46	up-regulation
PPP3CA	8.69517e-46	up-regulation
TNFAIP3	8.98112e-46	up-regulation
CNOT1	9.31666e-46	up-regulation
MXRA5	9.43004e-46	up-regulation
ZC3H11A	9.84928e-46	up-regulation
UBE4A	1.01151e-45	up-regulation
MRPS22	1.03338e-45	up-regulation
PPAP2A	1.03453e-45	up-regulation
AASDHPPT	1.0912e-45	up-regulation
GOLGB1	1.15589e-45	up-regulation
ATP5H	1.1721e-45	up-regulation
UBXN6	1.20225e-45	up-regulation
IPO7	1.21059e-45	up-regulation
SLC35B1	1.22268e-45	up-regulation
ATP5G1	1.23306e-45	up-regulation
OSBPL8	1.25386e-45	up-regulation
COL6A3	1.31298e-45	up-regulation
ZBTB20	1.3326e-45	up-regulation
CDKN1A	1.36901e-45	up-regulation
TRAPPC4	1.37519e-45	up-regulation
PRPS1	1.41661e-45	up-regulation
AP2S1	1.42195e-45	up-regulation
GRHPR	1.42326e-45	up-regulation
SPATA20	1.44294e-45	up-regulation
CUEDC2	1.55516e-45	up-regulation
SF3B2	1.55516e-45	up-regulation
HP1BP3	1.57751e-45	up-regulation
C3	1.57882e-45	up-regulation
NDUFS6	1.58259e-45	up-regulation
RAF1	1.66206e-45	up-regulation
CAPZB	1.68158e-45	up-regulation
RNF4	1.72249e-45	up-regulation
SDC4	1.89883e-45	up-regulation
KIAA0430	2.01596e-45	up-regulation
DLG5	2.04006e-45	up-regulation
FAM115A	2.13988e-45	up-regulation
SAP18	2.16954e-45	up-regulation
FKBP9	2.24002e-45	up-regulation
OXA1L	2.27379e-45	up-regulation
CASC3	2.28015e-45	up-regulation
NNMT	2.46248e-45	up-regulation
HARS	2.53702e-45	up-regulation
TNFRSF1A	2.64753e-45	up-regulation
HSD17B7	2.6496e-45	up-regulation
GNAI3	2.70252e-45	up-regulation
XRCC5	2.89025e-45	up-regulation
CNPY2	2.89535e-45	up-regulation
BCAS2	3.00012e-45	up-regulation
TCEA1	3.20384e-45	up-regulation
ACBD3	3.28945e-45	up-regulation
MANBA	3.29353e-45	up-regulation
FAM63A	3.35417e-45	up-regulation
FOXO1	3.53151e-45	up-regulation
SHC1	3.59953e-45	up-regulation
RAB9A	3.67835e-45	up-regulation
MRPS35	3.7308e-45	up-regulation
TSPO	3.76856e-45	up-regulation
KIDINS220	3.9173e-45	up-regulation
MLLT11	3.97817e-45	up-regulation
APLP2	4.27412e-45	up-regulation
NBR1	4.35627e-45	up-regulation
STX7	4.35636e-45	up-regulation
PUF60	4.36382e-45	up-regulation
MARCKS	4.41162e-45	up-regulation
LDOC1	4.43983e-45	up-regulation
PRCP	4.61449e-45	up-regulation
THOC7	4.61449e-45	up-regulation
REV1	4.99962e-45	up-regulation
PHF3	5.12287e-45	up-regulation
PDE4C	5.35723e-45	up-regulation
DAG1	5.77669e-45	up-regulation
IRAK1	5.82713e-45	up-regulation
AZIN1	5.90317e-45	up-regulation
CPNE3	5.93254e-45	up-regulation
RAB7A	6.29068e-45	up-regulation
CCDC130	6.29803e-45	up-regulation
TBP	6.38429e-45	up-regulation
LCMT1	6.47618e-45	up-regulation
CCBL2	6.64033e-45	up-regulation
SOX4	6.64033e-45	up-regulation
SLC25A44	6.99187e-45	up-regulation
ARMCX3	7.46347e-45	up-regulation
GTF2B	7.54725e-45	up-regulation
TMEM109	7.70494e-45	up-regulation
WNT5A	8.0545e-45	up-regulation
TRIAP1	8.08046e-45	up-regulation
ANXA4	8.18508e-45	up-regulation
CBX7	8.46451e-45	up-regulation
SLTM	9.33215e-45	up-regulation
CREB1	9.38356e-45	up-regulation
EIF2AK1	9.83155e-45	up-regulation
DHX40	9.9566e-45	up-regulation
NDUFA13	1.06443e-44	up-regulation
CAPNS1	1.1491e-44	up-regulation
CLNS1A	1.15235e-44	up-regulation
CDK4	1.17282e-44	up-regulation
DPY30	1.24053e-44	up-regulation
PNMAL1	1.24194e-44	up-regulation
CISD1	1.32267e-44	up-regulation
HIST1H2BK	1.35148e-44	up-regulation
DENR	1.38093e-44	up-regulation
DDIT3	1.4001e-44	up-regulation
SNRPE	1.48747e-44	up-regulation
SLC25A4	1.50177e-44	up-regulation
SDF2	1.51925e-44	up-regulation
POLR2C	1.53704e-44	up-regulation
SEC23A	1.61471e-44	up-regulation
ALDH3A2	1.6817e-44	up-regulation
PRMT2	1.68769e-44	up-regulation
GLTP	1.76447e-44	up-regulation
ATP1B3	1.81232e-44	up-regulation
DECR1	1.86689e-44	up-regulation
ZSCAN18	1.95745e-44	up-regulation
GLB1	2.05578e-44	up-regulation
ATP10D	2.06333e-44	up-regulation
SNRPF	2.06333e-44	up-regulation
MBNL2	2.17042e-44	up-regulation
DNAJB1	2.22626e-44	up-regulation
LARP6	2.2485e-44	up-regulation
SEC62	2.26915e-44	up-regulation
SCAMP1	2.36483e-44	up-regulation
CTSF	2.37621e-44	up-regulation
PHB	2.38535e-44	up-regulation
PHF21A	2.42676e-44	up-regulation
NHP2	2.44633e-44	up-regulation
PARP4	2.50291e-44	up-regulation
ALMS1	2.50558e-44	up-regulation
TRIOBP	2.53246e-44	up-regulation
KIAA0907	2.54427e-44	up-regulation
EPM2AIP1	2.70274e-44	up-regulation
C21orf33	2.70439e-44	up-regulation
SCP2	2.70439e-44	up-regulation
SHMT2	2.83072e-44	up-regulation
UGDH	2.84548e-44	up-regulation
AHCY	2.89714e-44	up-regulation
NDUFB6	2.95659e-44	up-regulation
MEA1	3.06776e-44	up-regulation
TSPAN6	3.11433e-44	up-regulation
TINF2	3.12116e-44	up-regulation
PDGFRL	3.16029e-44	up-regulation
C4orf27	3.27409e-44	up-regulation
ADI1	3.38067e-44	up-regulation
TGFBR3	3.48124e-44	up-regulation
RBM25	3.54042e-44	up-regulation
ARHGEF3	3.66739e-44	up-regulation
CTDSPL	4.04616e-44	up-regulation
ATPIF1	4.06708e-44	up-regulation
RBM23	4.24359e-44	up-regulation
TIMM22	4.26587e-44	up-regulation
NXF1	4.27655e-44	up-regulation
LETMD1	4.34725e-44	up-regulation
PPP1CB	4.74015e-44	up-regulation
UBE2E3	4.76285e-44	up-regulation
RCOR3	4.82214e-44	up-regulation
SYNCRIP	4.87167e-44	up-regulation
TNFRSF10B	4.88976e-44	up-regulation
BCL6	5.1561e-44	up-regulation
HMGB2	5.16276e-44	up-regulation
FIS1	5.17777e-44	up-regulation
GLUL	5.21288e-44	up-regulation
TSPAN4	5.24756e-44	up-regulation
MUM1	5.39878e-44	up-regulation
HAX1	5.43022e-44	up-regulation
METTL7A	5.45665e-44	up-regulation
TIMM23	5.48223e-44	up-regulation
HMBOX1	5.63921e-44	up-regulation
ANKFY1	5.69099e-44	up-regulation
VPS4B	5.80045e-44	up-regulation
CUL5	5.88843e-44	up-regulation
SLC25A36	5.91449e-44	up-regulation
COPS6	5.97819e-44	up-regulation
MEF2A	6.07401e-44	up-regulation
ADAM10	6.53708e-44	up-regulation
SNW1	6.59631e-44	up-regulation
RBL2	6.70846e-44	up-regulation
ATF2	6.9268e-44	up-regulation
GSTM1	6.9268e-44	up-regulation
PROSC	7.18001e-44	up-regulation
LAMB2	7.33974e-44	up-regulation
SMNDC1	7.47883e-44	up-regulation
SRGN	8.04416e-44	up-regulation
CDK5RAP3	8.10776e-44	up-regulation
FRG1	8.48957e-44	up-regulation
CSNK1D	9.07112e-44	up-regulation
VPS52	9.34167e-44	up-regulation
IFI16	1.01362e-43	up-regulation
CSNK1A1	1.02625e-43	up-regulation
RBCK1	1.04473e-43	up-regulation
ATRX	1.08399e-43	up-regulation
TMOD1	1.09309e-43	up-regulation
NPEPPS	1.22084e-43	up-regulation
NKTR	1.29564e-43	up-regulation
FLOT1	1.34961e-43	up-regulation
CTBP1	1.44247e-43	up-regulation
RAD21	1.47025e-43	up-regulation
FOXJ2	1.50335e-43	up-regulation
CDC123	1.667e-43	up-regulation
ASAH1	1.67369e-43	up-regulation
HADHA	1.75431e-43	up-regulation
DCTPP1	1.755e-43	up-regulation
SAR1A	1.76378e-43	up-regulation
THUMPD1	1.86984e-43	up-regulation
YARS	1.86984e-43	up-regulation
NOP56	1.88372e-43	up-regulation
PCID2	1.92531e-43	up-regulation
HSPH1	1.99518e-43	up-regulation
TCF12	1.99518e-43	up-regulation
ST5	2.07161e-43	up-regulation
RNF146	2.10725e-43	up-regulation
PIAS1	2.18147e-43	up-regulation
CCDC90B	2.18437e-43	up-regulation
STX8	2.21174e-43	up-regulation
UFM1	2.26952e-43	up-regulation
CTSO	2.28066e-43	up-regulation
SEC63	2.29496e-43	up-regulation
PPP2R5E	2.31355e-43	up-regulation
FBXO11	2.57184e-43	up-regulation
TUBB3	2.60573e-43	up-regulation
RDH11	2.79042e-43	up-regulation
RAE1	2.84603e-43	up-regulation
VPS4A	2.84651e-43	up-regulation
HNRNPU	2.88046e-43	up-regulation
HYPK	2.88046e-43	up-regulation
MATN2	2.91969e-43	up-regulation
USP11	2.94363e-43	up-regulation
TFG	3.30057e-43	up-regulation
PLA2G16	3.61372e-43	up-regulation
ORAI3	3.61734e-43	up-regulation
PCMTD2	3.69576e-43	up-regulation
ERCC5	3.83528e-43	up-regulation
DCTD	3.86694e-43	up-regulation
ARF3	3.89771e-43	up-regulation
CREBBP	4.08703e-43	up-regulation
MLEC	4.29698e-43	up-regulation
INPP1	4.37619e-43	up-regulation
UBA3	4.3823e-43	up-regulation
SPIN1	4.4159e-43	up-regulation
CGRRF1	4.43657e-43	up-regulation
SNRNP200	4.54714e-43	up-regulation
USP13	4.59107e-43	up-regulation
CORO1C	5.07402e-43	up-regulation
PTRH2	5.08024e-43	up-regulation
SAMM50	5.08677e-43	up-regulation
ATP1A1	5.12564e-43	up-regulation
TBC1D9	5.27303e-43	up-regulation
MED28	5.36868e-43	up-regulation
RNF111	5.36868e-43	up-regulation
G0S2	5.41522e-43	up-regulation
H1F0	5.43464e-43	up-regulation
SF3A1	5.44992e-43	up-regulation
PRKACB	5.7251e-43	up-regulation
MKRN2	5.8851e-43	up-regulation
MRPL46	5.8851e-43	up-regulation
METTL9	6.06714e-43	up-regulation
XPC	6.14179e-43	up-regulation
BANF1	6.32182e-43	up-regulation
TSPAN31	6.40164e-43	up-regulation
C11orf58	6.6435e-43	up-regulation
PLXNB2	6.67901e-43	up-regulation
CMTM6	7.40402e-43	up-regulation
GAS6	7.45453e-43	up-regulation
TSPAN13	7.45453e-43	up-regulation
PIGP	7.50708e-43	up-regulation
USP14	7.58458e-43	up-regulation
CHMP2B	7.6858e-43	up-regulation
LRPAP1	7.83907e-43	up-regulation
CBX3	8.09033e-43	up-regulation
ATP5D	8.10612e-43	up-regulation
GTF2E2	8.16914e-43	up-regulation
FAM134A	8.49294e-43	up-regulation
CLTB	8.65286e-43	up-regulation
TRIM44	8.71541e-43	up-regulation
TNS1	8.79017e-43	up-regulation
PRKRIR	9.17087e-43	up-regulation
PXDN	9.23339e-43	up-regulation
DPP8	9.73772e-43	up-regulation
SMAD3	9.93604e-43	up-regulation
SETD2	1.07522e-42	up-regulation
PSMD10	1.08266e-42	up-regulation
BZW1	1.09197e-42	up-regulation
TXNL1	1.12001e-42	up-regulation
PKIG	1.13163e-42	up-regulation
PLP2	1.17622e-42	up-regulation
CBFB	1.20746e-42	up-regulation
XBP1	1.21716e-42	up-regulation
TMEM87A	1.2546e-42	up-regulation
UTP14C	1.28022e-42	up-regulation
ARGLU1	1.31385e-42	up-regulation
TMEM126B	1.34603e-42	up-regulation
MBTPS2	1.36215e-42	up-regulation
GNA11	1.41479e-42	up-regulation
RRAGC	1.42752e-42	up-regulation
DDHD2	1.44099e-42	up-regulation
WDR13	1.48206e-42	up-regulation
CCDC25	1.48333e-42	up-regulation
NPC1	1.49506e-42	up-regulation
EIF1AX	1.56743e-42	up-regulation
DERA	1.60061e-42	up-regulation
COPZ1	1.60309e-42	up-regulation
YTHDF3	1.60508e-42	up-regulation
C6orf62	1.61683e-42	up-regulation
PSMB2	1.63618e-42	up-regulation
RTN3	1.66531e-42	up-regulation
ATG3	1.70509e-42	up-regulation
CRYZL1	1.70509e-42	up-regulation
ANXA11	1.71112e-42	up-regulation
SPAG9	1.71353e-42	up-regulation
CSNK1G2	1.75383e-42	up-regulation
RALB	1.80314e-42	up-regulation
SND1	1.82835e-42	up-regulation
ENY2	1.87016e-42	up-regulation
HNRNPAB	1.91948e-42	up-regulation
DKC1	2.19489e-42	up-regulation
KIAA1279	2.29303e-42	up-regulation
HIGD2A	2.4015e-42	up-regulation
PAFAH1B2	2.41258e-42	up-regulation
RIN2	2.49838e-42	up-regulation
STXBP1	2.49838e-42	up-regulation
NECAP2	2.5062e-42	up-regulation
EIF3C	2.53615e-42	up-regulation
PRDM4	2.56613e-42	up-regulation
SUMO1	2.58744e-42	up-regulation
NDUFB4	2.60368e-42	up-regulation
SNAI2	2.60586e-42	up-regulation
COX17	2.67337e-42	up-regulation
SECISBP2	2.73538e-42	up-regulation
TCP1	2.82435e-42	up-regulation
ATP9A	2.96295e-42	up-regulation
RAB2A	2.98111e-42	up-regulation
COX6A1	3.02947e-42	up-regulation
ITGB3BP	3.22986e-42	up-regulation
LARS	3.25804e-42	up-regulation
STAM	3.27169e-42	up-regulation
FKBP11	3.27326e-42	up-regulation
RRAS	3.36883e-42	up-regulation
PPP2R1A	3.456e-42	up-regulation
GALNT11	3.46893e-42	up-regulation
PPME1	3.50634e-42	up-regulation
GLT8D1	3.51306e-42	up-regulation
RCN2	3.60471e-42	up-regulation
EMD	3.73415e-42	up-regulation
PPP2R5C	3.95175e-42	up-regulation
CFDP1	3.9805e-42	up-regulation
P4HA2	4.01044e-42	up-regulation
CD55	4.07424e-42	up-regulation
PPWD1	4.17714e-42	up-regulation
FN3KRP	4.24807e-42	up-regulation
CD47	4.52554e-42	up-regulation
CXXC1	4.89956e-42	up-regulation
CAT	4.92085e-42	up-regulation
FAF2	5.00547e-42	up-regulation
GSPT1	5.08772e-42	up-regulation
UTRN	5.1099e-42	up-regulation
ZCCHC8	5.30409e-42	up-regulation
TUBB2A	5.69863e-42	up-regulation
IL13RA1	5.81672e-42	up-regulation
RRAS2	6.55045e-42	up-regulation
TNKS	6.63994e-42	up-regulation
CIB1	6.78858e-42	up-regulation
DVL2	7.43056e-42	up-regulation
KPNA6	7.64174e-42	up-regulation
HSD17B10	7.64218e-42	up-regulation
YIPF6	7.73707e-42	up-regulation
RNF139	8.06686e-42	up-regulation
SNX6	8.34036e-42	up-regulation
ACOT9	8.62694e-42	up-regulation
DICER1	8.63682e-42	up-regulation
AFG3L2	8.76227e-42	up-regulation
FCGRT	9.02805e-42	up-regulation
UGCG	9.12094e-42	up-regulation
VCP	9.12094e-42	up-regulation
ACADM	9.37214e-42	up-regulation
ARPC1A	9.56454e-42	up-regulation
ZNF32	9.80385e-42	up-regulation
MRC2	9.98462e-42	up-regulation
ZFP36L2	1.02762e-41	up-regulation
DDX18	1.03373e-41	up-regulation
ZC3H15	1.04701e-41	up-regulation
[truncated: 8,449 more rows]

## Sheet: Endometrioid ca DEG
gene symbol	adjusted P value	regulation
EIF3F	8.75788e-114	down-regulation
RPS13	9.13408e-98	down-regulation
RPS11	5.65261e-95	down-regulation
RPL27	2.10221e-93	down-regulation
DFNA5	4.74321e-92	down-regulation
RPL39	1.63741e-89	down-regulation
RPL41	1.38186e-86	down-regulation
SGK1	1.71273e-85	down-regulation
RPLP2	6.38155e-85	down-regulation
PRNP	3.01443e-84	down-regulation
CAV1	5.20415e-84	down-regulation
UROD	1.71862e-82	down-regulation
RPS28	3.11292e-81	down-regulation
PMP22	4.39676e-81	down-regulation
TIMP2	5.4687e-81	down-regulation
PTGIS	1.43486e-76	down-regulation
NDN	2.18426e-76	down-regulation
GFPT2	1.20369e-73	down-regulation
VCL	2.20096e-73	down-regulation
AMIGO2	1.07318e-72	down-regulation
LXN	4.59238e-72	down-regulation
MEIS2	3.00633e-71	down-regulation
CRIM1	7.32023e-70	down-regulation
TACC1	1.49591e-69	down-regulation
ZFP36L1	3.09678e-69	down-regulation
SGCE	1.01719e-68	down-regulation
IGFBP6	1.69425e-68	down-regulation
ZFPM2	2.99191e-68	down-regulation
SERPINE2	6.45628e-68	down-regulation
GSTM3	1.76327e-67	down-regulation
PDGFRA	7.0634e-67	down-regulation
PLSCR4	7.21914e-67	down-regulation
CYBRD1	1.43654e-66	down-regulation
ARMCX1	3.8083e-66	down-regulation
DAPK1	9.42487e-66	down-regulation
ZCCHC24	1.09547e-65	down-regulation
AOX1	1.15452e-65	down-regulation
DDR2	2.28675e-65	down-regulation
IFFO1	4.56633e-65	down-regulation
FLRT2	5.39139e-65	down-regulation
PAPSS2	1.428e-64	down-regulation
PRKCDBP	1.58695e-64	down-regulation
PROS1	1.61709e-64	down-regulation
FZD7	1.87294e-64	down-regulation
IGFBP5	8.02797e-64	down-regulation
RGS2	1.70552e-63	down-regulation
TSPAN5	1.72886e-63	down-regulation
BAMBI	1.80703e-63	down-regulation
CLIP4	1.14879e-62	down-regulation
HOXC6	3.28948e-62	down-regulation
TGFB1I1	3.76778e-62	down-regulation
OPTN	4.04472e-62	down-regulation
APPBP2	8.30314e-62	down-regulation
ST3GAL5	1.30596e-61	down-regulation
CLDN11	1.7894e-61	down-regulation
FBN1	5.06458e-61	down-regulation
TCEAL2	1.16697e-60	down-regulation
HEG1	2.94445e-60	down-regulation
RBPMS	6.53205e-60	down-regulation
AKT3	7.43337e-60	down-regulation
SPOCK1	9.65431e-60	down-regulation
CFH	1.72496e-59	down-regulation
RAB8B	7.01998e-59	down-regulation
BNC2	1.20549e-58	down-regulation
GLT8D2	1.9493e-58	down-regulation
PDGFD	2.75622e-58	down-regulation
EMP3	4.24759e-58	down-regulation
MYLK	1.01205e-57	down-regulation
TRPC1	1.34538e-57	down-regulation
OLFML1	1.86204e-57	down-regulation
COL16A1	2.92435e-57	down-regulation
ATP10D	6.19129e-57	down-regulation
MAGEH1	6.92704e-57	down-regulation
NAP1L3	8.77644e-57	down-regulation
CAV2	5.95433e-56	down-regulation
PDGFRL	5.01455e-55	down-regulation
TGFBR2	5.55475e-55	down-regulation
GPR137B	6.6506e-55	down-regulation
SULF1	7.42703e-55	down-regulation
G0S2	7.82251e-55	down-regulation
ALDH1A3	8.41038e-55	down-regulation
PROCR	1.24824e-54	down-regulation
ANTXR1	3.39442e-54	down-regulation
ALDH1A2	3.78787e-54	down-regulation
PRKAR2B	4.0733e-54	down-regulation
CBX7	4.37689e-54	down-regulation
MCC	4.48981e-54	down-regulation
BEX1	1.00623e-53	down-regulation
GPRASP1	1.21019e-53	down-regulation
RGS4	1.41106e-53	down-regulation
TBL1X	1.52172e-53	down-regulation
STAT2	2.17513e-53	down-regulation
IKBKAP	2.43177e-53	down-regulation
NT5E	6.0149e-53	down-regulation
PSD3	6.66268e-53	down-regulation
PTRF	8.14157e-53	down-regulation
PMM1	1.29094e-52	down-regulation
GNAI1	6.99841e-52	down-regulation
LAMA4	8.2273e-52	down-regulation
ATP8B2	1.93651e-51	down-regulation
SFRP1	4.51222e-51	down-regulation
DPYD	6.21544e-51	down-regulation
ARHGEF10	1.10388e-50	down-regulation
KLF2	2.10386e-50	down-regulation
ABCA8	2.30459e-50	down-regulation
CALB2	2.92063e-50	down-regulation
ME1	3.24868e-50	down-regulation
KLF9	3.57645e-50	down-regulation
PPP1R3C	3.6566e-50	down-regulation
CLDN15	1.08691e-49	down-regulation
BAZ2B	1.50578e-49	down-regulation
PDE7B	1.66626e-49	down-regulation
TPM2	2.50954e-49	down-regulation
CCND2	3.28975e-49	down-regulation
NNMT	7.68493e-49	down-regulation
STX2	9.9449e-49	down-regulation
ZEB1	1.12429e-48	down-regulation
AKAP12	1.28308e-48	down-regulation
CSGALNACT1	1.57962e-48	down-regulation
ECM2	1.62819e-48	down-regulation
ARHGAP10	1.94447e-48	down-regulation
TIMP3	2.10629e-48	down-regulation
MAPRE2	5.02268e-48	down-regulation
FRY	5.53407e-48	down-regulation
KCNJ8	1.13112e-47	down-regulation
SLC16A1	1.22599e-47	down-regulation
RAB11FIP3	1.69461e-47	down-regulation
FEZ1	2.26729e-47	down-regulation
MEF2D	3.94429e-47	down-regulation
ANGPTL2	5.89984e-47	down-regulation
KLHDC8A	7.24775e-47	down-regulation
RUFY3	1.02704e-46	down-regulation
HDAC4	1.15941e-46	down-regulation
JAM3	1.28275e-46	down-regulation
EZH1	1.41655e-46	down-regulation
RAB28	1.90976e-46	down-regulation
ARHGAP19	2.07313e-46	down-regulation
NEFH	5.71508e-46	down-regulation
SYNGR1	8.84834e-46	down-regulation
PBX3	9.56856e-46	down-regulation
ACAA2	1.47449e-45	down-regulation
BBS9	2.139e-45	down-regulation
PLA2G16	2.36538e-45	down-regulation
VGLL3	3.89573e-45	down-regulation
MRAS	4.34537e-45	down-regulation
TIAM1	4.35293e-45	down-regulation
WWC2	4.96763e-45	down-regulation
PRKCA	5.50265e-45	down-regulation
GHR	6.45395e-45	down-regulation
PDPN	7.52425e-45	down-regulation
ROBO3	1.14334e-44	down-regulation
ZNF211	1.26724e-44	down-regulation
CDH2	2.24271e-44	down-regulation
NR1D1	2.26896e-44	down-regulation
ABI3BP	2.39856e-44	down-regulation
MEF2C	3.40816e-44	down-regulation
RARRES1	3.41271e-44	down-regulation
DIRAS3	4.25803e-44	down-regulation
TAPT1	4.489e-44	down-regulation
WT1	5.10378e-44	down-regulation
DZIP1	5.91614e-44	down-regulation
GULP1	6.32884e-44	down-regulation
GNA13	8.54341e-44	down-regulation
GAB1	9.39742e-44	down-regulation
SAMD4A	1.64022e-43	down-regulation
FLRT3	1.99337e-43	down-regulation
CDC42EP2	2.16897e-43	down-regulation
GPR176	2.1754e-43	down-regulation
POFUT2	2.39172e-43	down-regulation
SERPINB9	3.42864e-43	down-regulation
WDR59	4.93269e-43	down-regulation
TWSG1	6.07165e-43	down-regulation
NUDT11	6.128e-43	down-regulation
PRRX1	6.98552e-43	down-regulation
EVI5	9.22508e-43	down-regulation
HSD11B1	9.38343e-43	down-regulation
VAMP5	1.45962e-42	down-regulation
HCFC2	1.51372e-42	down-regulation
REEP1	1.53197e-42	down-regulation
PLCL2	1.85909e-42	down-regulation
SEMA6D	2.79368e-42	down-regulation
PCOLCE2	3.03284e-42	down-regulation
EDNRA	3.29082e-42	down-regulation
APOBEC3G	3.3317e-42	down-regulation
TCF21	3.54502e-42	down-regulation
TMSB15B	9.98252e-42	down-regulation
GSTM5	1.28295e-41	down-regulation
DSE	1.29982e-41	down-regulation
GSPT2	1.53344e-41	down-regulation
DYNC2H1	2.96356e-41	down-regulation
C3orf18	3.34526e-41	down-regulation
C21orf62	4.19843e-41	down-regulation
CHRDL1	5.30289e-41	down-regulation
ELF4	5.84265e-41	down-regulation
GOLIM4	7.04487e-41	down-regulation
EFNA5	7.5621e-41	down-regulation
TFPI	8.71294e-41	down-regulation
CLDN1	1.03401e-40	down-regulation
LLGL1	1.07842e-40	down-regulation
NBEA	1.46946e-40	down-regulation
ABLIM3	2.94966e-40	down-regulation
TEK	4.45984e-40	down-regulation
WNT2B	5.09652e-40	down-regulation
ROR1	8.35914e-40	down-regulation
HAS1	8.41023e-40	down-regulation
CLEC4M	9.46862e-40	down-regulation
SNCAIP	1.04999e-39	down-regulation
BNC1	1.08072e-39	down-regulation
CAB39L	1.31165e-39	down-regulation
FST	2.18575e-39	down-regulation
ANG	2.77732e-39	down-regulation
SP4	4.20736e-39	down-regulation
SLC31A2	6.8273e-39	down-regulation
GNG7	7.18513e-39	down-regulation
ZCCHC14	7.93423e-39	down-regulation
OGN	9.32531e-39	down-regulation
LRP3	9.35182e-39	down-regulation
PTPLA	1.39146e-38	down-regulation
NMT2	1.73079e-38	down-regulation
PTPN21	2.16532e-38	down-regulation
EHD2	2.21532e-38	down-regulation
RPRM	2.22419e-38	down-regulation
PRELP	2.2747e-38	down-regulation
CORO2B	2.38501e-38	down-regulation
AQP9	2.85172e-38	down-regulation
ITM2A	3.01294e-38	down-regulation
THBD	3.2096e-38	down-regulation
AGPAT4	4.91416e-38	down-regulation
LRRC17	5.75677e-38	down-regulation
C16orf45	6.58227e-38	down-regulation
CNPY4	6.97374e-38	down-regulation
KDR	7.26707e-38	down-regulation
ZNF671	9.18784e-38	down-regulation
SCN1B	1.18737e-37	down-regulation
SLC46A3	1.35954e-37	down-regulation
GLI2	1.41997e-37	down-regulation
FBXO17	1.97636e-37	down-regulation
CDON	2.51037e-37	down-regulation
BCHE	2.5114e-37	down-regulation
NR3C2	2.89504e-37	down-regulation
CCDC68	3.26041e-37	down-regulation
RGN	3.50525e-37	down-regulation
PRKD1	3.9169e-37	down-regulation
BCL2	3.98285e-37	down-regulation
DCHS1	5.43558e-37	down-regulation
CYP2U1	6.90322e-37	down-regulation
NELL2	1.04507e-36	down-regulation
CHGB	1.05506e-36	down-regulation
TRO	1.06479e-36	down-regulation
FAT4	1.49123e-36	down-regulation
MAP7D3	1.70034e-36	down-regulation
INPP5B	1.80781e-36	down-regulation
ATP8A1	1.82519e-36	down-regulation
MFAP4	2.42943e-36	down-regulation
RASSF8	2.53632e-36	down-regulation
STAR	2.63453e-36	down-regulation
FUT4	2.91362e-36	down-regulation
ENOX1	3.44918e-36	down-regulation
RPL10L	3.52984e-36	down-regulation
NACAD	3.86999e-36	down-regulation
GPC1	4.48531e-36	down-regulation
RAB38	4.70297e-36	down-regulation
KSR1	5.74707e-36	down-regulation
PKD1	6.68007e-36	down-regulation
KIRREL	8.74955e-36	down-regulation
ZNF175	8.81476e-36	down-regulation
GPM6A	8.81776e-36	down-regulation
PCSK5	9.95691e-36	down-regulation
KPNA5	1.02859e-35	down-regulation
NAP1L2	1.16257e-35	down-regulation
LAMA2	1.30107e-35	down-regulation
SDPR	1.31649e-35	down-regulation
BDKRB1	1.35656e-35	down-regulation
PPP2R2D	1.49011e-35	down-regulation
PDE8B	1.64222e-35	down-regulation
C1orf21	1.72386e-35	down-regulation
PTGER4	3.87955e-35	down-regulation
SYNE1	5.91355e-35	down-regulation
LHX2	7.22374e-35	down-regulation
HSPB2	7.84836e-35	down-regulation
MAOB	7.92651e-35	down-regulation
SLC16A2	8.20362e-35	down-regulation
ZNF280D	9.90361e-35	down-regulation
ZBTB33	9.97106e-35	down-regulation
CSDC2	1.05225e-34	down-regulation
POU6F1	1.28856e-34	down-regulation
BACH2	1.7592e-34	down-regulation
DPP4	2.43264e-34	down-regulation
FNDC4	2.4906e-34	down-regulation
ADH1B	2.61581e-34	down-regulation
RBM17	3.7393e-34	down-regulation
FAIM3	4.3373e-34	down-regulation
THRA	5.56565e-34	down-regulation
NGF	5.73771e-34	down-regulation
PGM5	9.22563e-34	down-regulation
FGF1	9.96413e-34	down-regulation
EFS	1.02008e-33	down-regulation
RAB33A	1.34904e-33	down-regulation
COX7A1	1.4201e-33	down-regulation
ABCB6	1.43121e-33	down-regulation
APBB1	1.46154e-33	down-regulation
PON3	1.72849e-33	down-regulation
NAV3	1.94521e-33	down-regulation
LRRN3	3.92954e-33	down-regulation
ADARB1	4.11264e-33	down-regulation
NANOG	4.65962e-33	down-regulation
PKIA	6.10501e-33	down-regulation
NFASC	7.20175e-33	down-regulation
SLC22A17	7.20447e-33	down-regulation
MCOLN3	1.259e-32	down-regulation
RTN1	1.72472e-32	down-regulation
SVEP1	3.09968e-32	down-regulation
MAFK	3.94605e-32	down-regulation
PHF14	6.47628e-32	down-regulation
AMHR2	7.80162e-32	down-regulation
CPEB1	8.08477e-32	down-regulation
PDZD3	8.14578e-32	down-regulation
MNDA	8.20136e-32	down-regulation
ADAMTS5	8.2788e-32	down-regulation
BMP2	9.56867e-32	down-regulation
ARHGAP6	1.31349e-31	down-regulation
UPK3B	1.32437e-31	down-regulation
RYR2	1.34333e-31	down-regulation
ADAMTS3	1.36747e-31	down-regulation
PRKG1	1.49786e-31	down-regulation
LGALS2	1.50764e-31	down-regulation
SLC24A3	1.52947e-31	down-regulation
SGCG	1.69575e-31	down-regulation
SLC7A2	1.75707e-31	down-regulation
HSD17B6	3.3624e-31	down-regulation
HSPB3	3.38039e-31	down-regulation
CNIH3	6.7859e-31	down-regulation
PDK4	7.30784e-31	down-regulation
POSTN	7.61616e-31	down-regulation
MPPED1	8.27284e-31	down-regulation
FMO1	8.45407e-31	down-regulation
FRS2	8.48629e-31	down-regulation
OMD	9.61683e-31	down-regulation
ETV3	1.0116e-30	down-regulation
BST1	1.50727e-30	down-regulation
SMPD3	1.87457e-30	down-regulation
BEGAIN	2.37615e-30	down-regulation
EMILIN1	2.62106e-30	down-regulation
DSC3	3.41177e-30	down-regulation
RNF128	3.50518e-30	down-regulation
CAMK1G	4.12067e-30	down-regulation
FGF2	4.89705e-30	down-regulation
HS3ST3A1	5.031e-30	down-regulation
ZNF135	5.16574e-30	down-regulation
AASS	5.19489e-30	down-regulation
MLLT1	5.22151e-30	down-regulation
EPB42	5.29153e-30	down-regulation
SLC16A4	5.55321e-30	down-regulation
PTPRS	5.79912e-30	down-regulation
MBNL3	6.16496e-30	down-regulation
SNRPN	6.68659e-30	down-regulation
SYNC	7.27664e-30	down-regulation
KBTBD11	7.61638e-30	down-regulation
SERGEF	7.92517e-30	down-regulation
USP53	8.44915e-30	down-regulation
CYTH3	9.20915e-30	down-regulation
PLA2G2A	1.10287e-29	down-regulation
FOXL2	1.15334e-29	down-regulation
MYOM2	1.79634e-29	down-regulation
NOVA1	2.55061e-29	down-regulation
SLC4A3	2.70895e-29	down-regulation
ARHGEF4	2.75353e-29	down-regulation
HOXA5	3.40049e-29	down-regulation
SCN5A	3.57729e-29	down-regulation
PTPRH	3.85866e-29	down-regulation
CPS1	4.69021e-29	down-regulation
ZNF571	6.00437e-29	down-regulation
CPZ	6.29614e-29	down-regulation
ROM1	6.53606e-29	down-regulation
AFAP1	7.0374e-29	down-regulation
TNFRSF10D	7.39274e-29	down-regulation
RAB27B	7.71969e-29	down-regulation
DENND5B	8.33073e-29	down-regulation
GATA4	8.43685e-29	down-regulation
THAP3	1.50057e-28	down-regulation
NAALADL1	1.52959e-28	down-regulation
CHM	1.63116e-28	down-regulation
COL4A6	1.6705e-28	down-regulation
ZEB2	1.67596e-28	down-regulation
TMEM100	1.88413e-28	down-regulation
KCTD17	2.64111e-28	down-regulation
EMX1	2.73668e-28	down-regulation
RFX2	2.8046e-28	down-regulation
LMOD1	2.94592e-28	down-regulation
ZNF205	3.27463e-28	down-regulation
EPB41L3	3.90342e-28	down-regulation
ASPHD1	4.2694e-28	down-regulation
ZNF234	6.6929e-28	down-regulation
PID1	7.32349e-28	down-regulation
BBS7	7.34743e-28	down-regulation
RHBG	7.45243e-28	down-regulation
NPTX1	1.20901e-27	down-regulation
EDIL3	1.42268e-27	down-regulation
IL18	2.19471e-27	down-regulation
HPSE	2.49477e-27	down-regulation
METTL10	3.14989e-27	down-regulation
CCDC69	3.18775e-27	down-regulation
BEND5	3.5999e-27	down-regulation
DPYSL4	3.6123e-27	down-regulation
AADAC	4.28304e-27	down-regulation
HTR1E	4.53256e-27	down-regulation
GCKR	5.17107e-27	down-regulation
ARHGAP28	5.67599e-27	down-regulation
PAGE4	6.8353e-27	down-regulation
UST	6.96487e-27	down-regulation
GARNL3	7.13565e-27	down-regulation
CLEC10A	1.01206e-26	down-regulation
HOXA3	1.05415e-26	down-regulation
DPP6	1.07141e-26	down-regulation
NRXN3	1.07516e-26	down-regulation
KITLG	1.26947e-26	down-regulation
HOXC8	1.64014e-26	down-regulation
PARD6B	1.88101e-26	down-regulation
CXCL6	2.20637e-26	down-regulation
ZNF711	2.64508e-26	down-regulation
DPT	3.08003e-26	down-regulation
PITX3	3.12961e-26	down-regulation
OPA3	3.56928e-26	down-regulation
TGM1	4.39112e-26	down-regulation
SMAD9	5.8028e-26	down-regulation
SLC35F5	6.00125e-26	down-regulation
ELOVL4	6.27554e-26	down-regulation
LOXL2	7.00752e-26	down-regulation
FGF7	7.64548e-26	down-regulation
GDAP1L1	7.79488e-26	down-regulation
ADH1C	7.97447e-26	down-regulation
STK32B	8.95025e-26	down-regulation
PNOC	9.47572e-26	down-regulation
NPFF	9.97878e-26	down-regulation
SOBP	1.14645e-25	down-regulation
BEST1	1.80923e-25	down-regulation
CACNA1H	1.87554e-25	down-regulation
PLEKHA4	1.94429e-25	down-regulation
WNT4	2.22867e-25	down-regulation
CNTLN	2.43658e-25	down-regulation
APOA4	2.56255e-25	down-regulation
ZNF407	3.81023e-25	down-regulation
MAGI2	5.66085e-25	down-regulation
REEP2	8.4724e-25	down-regulation
TRIM46	1.25803e-24	down-regulation
NR5A1	1.39148e-24	down-regulation
CXXC4	1.40815e-24	down-regulation
IL6	1.50645e-24	down-regulation
MARCO	1.53354e-24	down-regulation
OXCT2	1.8213e-24	down-regulation
MAGEL2	2.26253e-24	down-regulation
DCLK1	2.44875e-24	down-regulation
LSAMP	2.45692e-24	down-regulation
GRIN2A	2.81124e-24	down-regulation
CRYGD	4.30934e-24	down-regulation
NRIP2	4.44482e-24	down-regulation
MMP16	4.87091e-24	down-regulation
DUSP26	5.95822e-24	down-regulation
FAM184A	6.18392e-24	down-regulation
SPRR2C	6.49135e-24	down-regulation
BMP8A	7.49745e-24	down-regulation
KLHL4	7.5305e-24	down-regulation
KHK	7.8415e-24	down-regulation
FAM135A	8.26103e-24	down-regulation
LEFTY2	8.73945e-24	down-regulation
RUNDC3B	9.25381e-24	down-regulation
RPS4Y1	1.048e-23	down-regulation
PLCL1	1.50556e-23	down-regulation
ACAP1	2.17933e-23	down-regulation
RASA3	2.22826e-23	down-regulation
DIO3	2.41714e-23	down-regulation
HOXA1	3.01107e-23	down-regulation
PURG	3.1855e-23	down-regulation
LCAT	3.40559e-23	down-regulation
CLIC2	5.09247e-23	down-regulation
ABCB1	5.23322e-23	down-regulation
FOXF1	5.27743e-23	down-regulation
SLC22A8	7.4674e-23	down-regulation
SCTR	7.60842e-23	down-regulation
AGAP2	7.88345e-23	down-regulation
NR0B1	8.64344e-23	down-regulation
DENND2A	8.73088e-23	down-regulation
MMP17	9.6823e-23	down-regulation
PHYHIP	9.93891e-23	down-regulation
APC2	1.00844e-22	down-regulation
ADH1A	1.05152e-22	down-regulation
FSD1	1.05649e-22	down-regulation
PTGDR	1.13803e-22	down-regulation
SHBG	1.19872e-22	down-regulation
NHLH1	1.42512e-22	down-regulation
ANKRD53	1.45451e-22	down-regulation
AK5	1.46056e-22	down-regulation
CHST8	1.87476e-22	down-regulation
CXorf57	2.19874e-22	down-regulation
ADRB3	2.77859e-22	down-regulation
PLA2G5	2.83307e-22	down-regulation
MATK	3.36497e-22	down-regulation
CYP21A2	3.5816e-22	down-regulation
STX11	3.68664e-22	down-regulation
ABCA6	4.2059e-22	down-regulation
HSPB7	4.38375e-22	down-regulation
PRM1	5.00318e-22	down-regulation
AIRE	5.09831e-22	down-regulation
TULP1	5.19366e-22	down-regulation
DLG4	5.41941e-22	down-regulation
CRHBP	5.80679e-22	down-regulation
LTA	6.55634e-22	down-regulation
SYP	6.88346e-22	down-regulation
PTHLH	7.00443e-22	down-regulation
DOCK10	7.42087e-22	down-regulation
C4BPB	7.90535e-22	down-regulation
S1PR4	8.11945e-22	down-regulation
CCIN	9.62307e-22	down-regulation
PLD1	9.68604e-22	down-regulation
CFP	1.05688e-21	down-regulation
SERPINB2	1.19174e-21	down-regulation
CSF3	1.35165e-21	down-regulation
C11orf16	1.37699e-21	down-regulation
DHX58	1.9912e-21	down-regulation
SFTPD	2.10828e-21	down-regulation
CACNA1C	2.83873e-21	down-regulation
MSC	3.2201e-21	down-regulation
PENK	3.2373e-21	down-regulation
WNT5B	4.56152e-21	down-regulation
ALAS2	5.75766e-21	down-regulation
PDE1B	5.79116e-21	down-regulation
CDKL2	5.98674e-21	down-regulation
HYAL1	7.90821e-21	down-regulation
NEFM	8.67479e-21	down-regulation
CHD5	1.0164e-20	down-regulation
PITPNM3	1.10329e-20	down-regulation
ARMC9	1.13554e-20	down-regulation
ASPA	1.3667e-20	down-regulation
EXTL1	1.50471e-20	down-regulation
SERPIND1	1.79774e-20	down-regulation
DLG2	1.8984e-20	down-regulation
C16orf71	2.21596e-20	down-regulation
SH3BP1	2.21707e-20	down-regulation
TLR8	3.21143e-20	down-regulation
HIC1	3.47954e-20	down-regulation
SCN3B	3.52842e-20	down-regulation
DDX25	3.61681e-20	down-regulation
FLT3LG	3.73604e-20	down-regulation
SYNPO2L	3.76662e-20	down-regulation
DKKL1	4.27609e-20	down-regulation
BTNL8	5.0222e-20	down-regulation
ANGPTL7	5.4852e-20	down-regulation
TMOD2	6.01686e-20	down-regulation
CRYGA	6.16866e-20	down-regulation
MMP23B	6.54831e-20	down-regulation
CCL22	7.88419e-20	down-regulation
HIST1H3C	8.43303e-20	down-regulation
B3GALT2	9.62922e-20	down-regulation
TCAP	1.3371e-19	down-regulation
ZFP2	1.46941e-19	down-regulation
NR4A3	1.97588e-19	down-regulation
SLC22A1	1.98518e-19	down-regulation
TNNC2	2.42569e-19	down-regulation
AMH	2.4972e-19	down-regulation
PTPRZ1	4.15752e-19	down-regulation
CABP2	4.48325e-19	down-regulation
HIST1H1A	5.16273e-19	down-regulation
SERPINB7	5.17549e-19	down-regulation
KLF8	5.71443e-19	down-regulation
SLC30A3	6.82289e-19	down-regulation
P2RX7	7.00308e-19	down-regulation
IL3RA	7.33506e-19	down-regulation
HCG4	7.34615e-19	down-regulation
RAX	9.96038e-19	down-regulation
LRRC2	1.0876e-18	down-regulation
BAAT	1.26241e-18	down-regulation
PRH2	1.35544e-18	down-regulation
CCL1	1.357e-18	down-regulation
SCN7A	1.40352e-18	down-regulation
NOS1AP	1.69682e-18	down-regulation
CRYGB	2.03021e-18	down-regulation
KLK14	2.04467e-18	down-regulation
GPR6	2.5325e-18	down-regulation
ADRA1D	2.55428e-18	down-regulation
FOXL1	3.24358e-18	down-regulation
NTSR1	3.28592e-18	down-regulation
ZPBP	3.40951e-18	down-regulation
SLMO1	3.61596e-18	down-regulation
KRT3	3.89574e-18	down-regulation
SH3GL2	4.03464e-18	down-regulation
DCHS2	4.05881e-18	down-regulation
CLEC3B	4.3094e-18	down-regulation
PDZRN4	7.25283e-18	down-regulation
NR1H4	8.13384e-18	down-regulation
F10	9.78999e-18	down-regulation
ACADL	9.9318e-18	down-regulation
PLEKHH3	1.02228e-17	down-regulation
PLXNB3	1.02317e-17	down-regulation
PDX1	1.06341e-17	down-regulation
CCT8L2	1.08656e-17	down-regulation
VNN2	1.34435e-17	down-regulation
MAST1	1.41149e-17	down-regulation
OPRD1	1.4484e-17	down-regulation
TEX14	1.59698e-17	down-regulation
PTGFR	1.7053e-17	down-regulation
PRX	1.98736e-17	down-regulation
PYY2	2.0185e-17	down-regulation
CDKL1	2.26041e-17	down-regulation
CRISP2	2.59332e-17	down-regulation
SLC6A7	3.57913e-17	down-regulation
PCDHGA8	4.922e-17	down-regulation
GGT5	4.95656e-17	down-regulation
SLC25A21	5.68145e-17	down-regulation
GNRH1	7.36903e-17	down-regulation
LMX1B	7.8938e-17	down-regulation
BPI	8.76851e-17	down-regulation
ICOS	8.90055e-17	down-regulation
DPYS	8.99751e-17	down-regulation
SHANK1	1.29311e-16	down-regulation
CHRNB3	1.34503e-16	down-regulation
ZBTB32	1.42078e-16	down-regulation
EBI3	1.59076e-16	down-regulation
ATP8B4	1.92781e-16	down-regulation
NLGN1	2.01916e-16	down-regulation
GPR37L1	2.08549e-16	down-regulation
CRYBB3	2.26472e-16	down-regulation
MAB21L1	2.47049e-16	down-regulation
SPOCK3	2.65521e-16	down-regulation
HAND2	2.71668e-16	down-regulation
PLA2G1B	3.16696e-16	down-regulation
TNNI3K	3.28737e-16	down-regulation
TRPM6	3.73869e-16	down-regulation
POMC	3.87185e-16	down-regulation
HBQ1	4.37191e-16	down-regulation
LGI2	5.48138e-16	down-regulation
ISL1	6.33016e-16	down-regulation
UPK3A	7.55026e-16	down-regulation
AVP	9.95197e-16	down-regulation
TSSK1B	1.1198e-15	down-regulation
MYH3	1.12916e-15	down-regulation
SLC26A1	1.27298e-15	down-regulation
COL4A4	1.27314e-15	down-regulation
IL24	1.74785e-15	down-regulation
FOXD1	1.75528e-15	down-regulation
SSTR1	2.00923e-15	down-regulation
LPAR4	2.11894e-15	down-regulation
GRIK1	2.66086e-15	down-regulation
CRLF1	2.80665e-15	down-regulation
GREM1	3.02388e-15	down-regulation
UBASH3A	3.07323e-15	down-regulation
KANK3	3.64405e-15	down-regulation
NEU2	4.75229e-15	down-regulation
LIN7A	5.00789e-15	down-regulation
IGFBP1	5.65797e-15	down-regulation
SNAP91	6.7805e-15	down-regulation
MEOX2	8.35086e-15	down-regulation
MPL	1.10345e-14	down-regulation
PLN	1.12742e-14	down-regulation
GRIA3	1.22141e-14	down-regulation
INS	1.88493e-14	down-regulation
GFRA4	3.30818e-14	down-regulation
PROC	3.65293e-14	down-regulation
JPH2	3.98147e-14	down-regulation
EPO	5.42126e-14	down-regulation
NMUR1	5.5647e-14	down-regulation
ELAVL3	6.54049e-14	down-regulation
GRIK4	8.98722e-14	down-regulation
DPEP2	1.39005e-13	down-regulation
MAPK4	1.97788e-13	down-regulation
SMCP	3.77902e-13	down-regulation
MGAM	4.34708e-13	down-regulation
MCF2	5.01287e-13	down-regulation
SSTR5	5.10894e-13	down-regulation
TLX3	5.47168e-13	down-regulation
BARX1	6.20941e-13	down-regulation
RGS20	6.30269e-13	down-regulation
PLP1	9.53549e-13	down-regulation
BAI3	1.12129e-12	down-regulation
SGCA	1.92183e-12	down-regulation
ST8SIA1	2.79576e-12	down-regulation
VSX1	3.26952e-12	down-regulation
CRISP3	3.91878e-12	down-regulation
ZNF549	1.19546e-11	down-regulation
KCNJ4	1.21362e-11	down-regulation
P2RY1	1.43173e-11	down-regulation
DDX43	1.74618e-11	down-regulation
MYO16	2.40364e-11	down-regulation
KRT34	3.58591e-11	down-regulation
OR11A1	4.12858e-11	down-regulation
NEUROG3	4.90757e-11	down-regulation
CPA1	5.25204e-11	down-regulation
ST8SIA2	1.90507e-10	down-regulation
LRP1B	4.08464e-10	down-regulation
ACTL6B	1.12787e-09	down-regulation
FOXB1	3.01163e-09	down-regulation
LBX1	6.68883e-09	down-regulation
KIAA0408	2.00498e-08	down-regulation
ALPI	1.85779e-07	down-regulation
DDX4	2.04726e-07	down-regulation
SNTG2	1.14377e-06	down-regulation
TOMM7	9.66145e-107	up-regulation
RPL34	1.95915e-96	up-regulation
RPL23	3.91383e-95	up-regulation
ALDH9A1	5.65261e-95	up-regulation
PLS3	1.30339e-94	up-regulation
ITM2B	6.36208e-94	up-regulation
RPS15	3.66554e-93	up-regulation
RPL36AL	2.03112e-90	up-regulation
RPL32	1.63741e-89	up-regulation
LAPTM4A	1.91332e-88	up-regulation
SRP14	5.89353e-88	up-regulation
RPL36	1.43482e-87	up-regulation
RPL6	2.47845e-86	up-regulation
RPL30	2.58593e-86	up-regulation
GABARAP	8.46898e-86	up-regulation
OAT	7.37303e-85	up-regulation
LTA4H	1.92388e-84	up-regulation
FHL2	2.73741e-84	up-regulation
UBB	2.82829e-84	up-regulation
RRAGA	6.1101e-84	up-regulation
CD99	1.95341e-83	up-regulation
RPS24	3.55376e-83	up-regulation
ST13	3.56958e-83	up-regulation
SEC31A	5.38213e-83	up-regulation
DPYSL2	1.33145e-82	up-regulation
YPEL5	2.75627e-82	up-regulation
FAU	3.90614e-82	up-regulation
RPS27L	7.11223e-82	up-regulation
CAMLG	2.19114e-81	up-regulation
RPL10A	5.36667e-81	up-regulation
DSTN	1.02414e-80	up-regulation
RPL15	1.02414e-80	up-regulation
RPS18	1.81599e-80	up-regulation
GABARAPL2	1.87582e-80	up-regulation
ANXA5	3.64748e-80	up-regulation
ERH	4.0963e-80	up-regulation
TCEAL4	4.43896e-80	up-regulation
HTRA1	5.69514e-80	up-regulation
TMSB4X	1.68962e-79	up-regulation
REEP5	1.98784e-79	up-regulation
RPS27	2.516e-79	up-regulation
UBA52	3.25794e-79	up-regulation
NPTN	3.81014e-79	up-regulation
RPL27A	1.30457e-78	up-regulation
TMSB10	2.07016e-78	up-regulation
SLC25A3	2.79859e-78	up-regulation
HNRNPK	7.95576e-78	up-regulation
GNB2L1	9.58159e-78	up-regulation
MYL6	1.29514e-77	up-regulation
FTO	1.54143e-77	up-regulation
RPS26	1.73827e-77	up-regulation
NDUFA4	3.72164e-77	up-regulation
HSP90AA1	3.93302e-77	up-regulation
EIF3E	5.33664e-77	up-regulation
ADH5	7.60822e-77	up-regulation
SPCS1	9.99058e-77	up-regulation
MORF4L1	1.87445e-76	up-regulation
MTCH1	2.18426e-76	up-regulation
RPS27A	2.98228e-76	up-regulation
SEC11A	3.0009e-76	up-regulation
LDHA	3.43176e-76	up-regulation
FTH1	7.90995e-76	up-regulation
ISCU	1.01915e-75	up-regulation
EID1	1.45952e-75	up-regulation
TAX1BP3	1.69006e-75	up-regulation
COX7A2	3.19676e-75	up-regulation
CCNG1	4.05734e-75	up-regulation
ATF4	4.81355e-75	up-regulation
PGAM1	9.94116e-75	up-regulation
PARK7	1.36442e-74	up-regulation
PGM1	1.91266e-74	up-regulation
LEPROT	4.87316e-74	up-regulation
NPC2	6.08997e-74	up-regulation
RAC1	6.69605e-74	up-regulation
PALLD	8.76597e-74	up-regulation
PNRC2	9.94638e-74	up-regulation
SKP1	1.63662e-73	up-regulation
COX6C	2.2418e-73	up-regulation
TM2D3	2.2418e-73	up-regulation
PSAP	2.56621e-73	up-regulation
NDUFA1	2.7454e-73	up-regulation
DYNLL1	2.82502e-73	up-regulation
CYB5R3	3.29691e-73	up-regulation
KLHDC2	5.78835e-73	up-regulation
LAMP1	6.46636e-73	up-regulation
MXI1	7.21566e-73	up-regulation
ATP5J	1.11591e-72	up-regulation
RPL35	1.26851e-72	up-regulation
YWHAQ	1.76284e-72	up-regulation
UQCRQ	1.93932e-72	up-regulation
NEK7	2.38601e-72	up-regulation
RPL37	2.56741e-72	up-regulation
CTNNAL1	3.39806e-72	up-regulation
PTGES3	8.89961e-72	up-regulation
UXT	9.38075e-72	up-regulation
LSM14A	9.94462e-72	up-regulation
RPL8	1.08705e-71	up-regulation
ZFAND5	1.16586e-71	up-regulation
NCOA4	1.33021e-71	up-regulation
C14orf2	1.58034e-71	up-regulation
CAP1	1.6528e-71	up-regulation
SCARB2	1.78402e-71	up-regulation
LEPROTL1	1.91288e-71	up-regulation
SPARC	2.02971e-71	up-regulation
RPS5	2.5462e-71	up-regulation
ATP5A1	2.60646e-71	up-regulation
TUBA1A	3.61939e-71	up-regulation
TMBIM6	3.69441e-71	up-regulation
TCF25	5.70656e-71	up-regulation
SEPW1	6.10061e-71	up-regulation
PDLIM1	6.42313e-71	up-regulation
CHCHD2	6.80197e-71	up-regulation
GJA1	1.34249e-70	up-regulation
CUTA	1.49972e-70	up-regulation
RNF11	2.28211e-70	up-regulation
SDCBP	3.83141e-70	up-regulation
RAN	7.32023e-70	up-regulation
C1S	8.23114e-70	up-regulation
SLC25A5	8.4198e-70	up-regulation
TERF2IP	8.4198e-70	up-regulation
DYNC1LI2	9.45101e-70	up-regulation
AFF1	9.64497e-70	up-regulation
BNIP3	9.81391e-70	up-regulation
PNMA1	1.13495e-69	up-regulation
RGL1	1.21147e-69	up-regulation
GNS	1.25311e-69	up-regulation
ARF4	1.27013e-69	up-regulation
PRDX6	1.43977e-69	up-regulation
STK24	1.53676e-69	up-regulation
RPL11	1.5997e-69	up-regulation
EIF4B	1.64648e-69	up-regulation
PPP1CC	1.94205e-69	up-regulation
CSRP1	2.14374e-69	up-regulation
GSTO1	3.63706e-69	up-regulation
CCT8	6.34593e-69	up-regulation
UQCRH	6.44188e-69	up-regulation
STX12	7.57329e-69	up-regulation
VAMP3	7.81433e-69	up-regulation
RWDD1	9.69229e-69	up-regulation
GLO1	1.01084e-68	up-regulation
NDUFB8	1.2047e-68	up-regulation
GBE1	2.12551e-68	up-regulation
TMED10	3.23257e-68	up-regulation
TXNIP	3.23257e-68	up-regulation
SNRPG	3.24008e-68	up-regulation
ATP6AP2	5.03722e-68	up-regulation
PSMG2	9.30635e-68	up-regulation
PSMB4	9.36008e-68	up-regulation
DYNLT3	1.19999e-67	up-regulation
ANKMY2	1.22982e-67	up-regulation
SH3BGRL	1.2522e-67	up-regulation
HEXB	1.256e-67	up-regulation
C14orf166	1.27588e-67	up-regulation
BTG1	1.30872e-67	up-regulation
RASA1	1.59263e-67	up-regulation
RAB31	2.40755e-67	up-regulation
NARS	2.50478e-67	up-regulation
MAGED1	2.63156e-67	up-regulation
XRCC6	3.47206e-67	up-regulation
EHBP1	3.69492e-67	up-regulation
RAP1B	4.06338e-67	up-regulation
PPA1	4.92856e-67	up-regulation
DDX24	5.09078e-67	up-regulation
SERINC1	6.43568e-67	up-regulation
TMEM14B	6.48089e-67	up-regulation
PCNP	6.75202e-67	up-regulation
VAT1	6.81537e-67	up-regulation
ATP5B	7.91019e-67	up-regulation
WRB	1.13528e-66	up-regulation
DYRK1A	1.2067e-66	up-regulation
EGR1	1.22773e-66	up-regulation
CLIC1	1.23967e-66	up-regulation
LRRC47	1.2581e-66	up-regulation
LGALS3	1.653e-66	up-regulation
RAB13	1.74184e-66	up-regulation
ARMCX6	1.79302e-66	up-regulation
EIF4H	1.80337e-66	up-regulation
UBQLN2	2.03655e-66	up-regulation
LASP1	2.36339e-66	up-regulation
ADAR	3.3805e-66	up-regulation
WSB1	3.88173e-66	up-regulation
FBXL5	4.43606e-66	up-regulation
TMED9	4.60993e-66	up-regulation
IMPDH2	4.68799e-66	up-regulation
GNG5	4.69212e-66	up-regulation
ATP6V1E1	6.7283e-66	up-regulation
TAF7	7.51187e-66	up-regulation
HNRNPA0	7.77023e-66	up-regulation
DAD1	9.76608e-66	up-regulation
RBBP7	1.24412e-65	up-regulation
H2AFZ	1.61826e-65	up-regulation
CAPN2	2.32314e-65	up-regulation
ODC1	2.47029e-65	up-regulation
PJA2	2.92742e-65	up-regulation
OSBPL1A	3.29775e-65	up-regulation
CEBPD	3.99372e-65	up-regulation
PFN2	6.66121e-65	up-regulation
DNAJB9	6.7153e-65	up-regulation
ATP1B1	7.15146e-65	up-regulation
RAB3GAP1	8.51981e-65	up-regulation
NDUFB1	9.09844e-65	up-regulation
NDEL1	9.38152e-65	up-regulation
IER3	9.80711e-65	up-regulation
CEBPB	1.04761e-64	up-regulation
UBE2E1	1.30866e-64	up-regulation
PEBP1	1.61199e-64	up-regulation
COPS2	1.87294e-64	up-regulation
UFC1	1.9855e-64	up-regulation
HNRNPA3	2.09539e-64	up-regulation
HBP1	2.93518e-64	up-regulation
NDUFB5	3.09507e-64	up-regulation
UBL3	3.09507e-64	up-regulation
USO1	3.09507e-64	up-regulation
CBX1	3.28081e-64	up-regulation
PRDX4	3.28081e-64	up-regulation
GDI2	3.58143e-64	up-regulation
YWHAE	3.82958e-64	up-regulation
NDUFB2	3.84319e-64	up-regulation
PTP4A2	4.36531e-64	up-regulation
TXNDC15	4.77983e-64	up-regulation
CUL3	4.81427e-64	up-regulation
UQCRFS1	5.02813e-64	up-regulation
COL1A2	5.04569e-64	up-regulation
EIF4A2	5.37058e-64	up-regulation
POMP	6.62526e-64	up-regulation
CYR61	6.93544e-64	up-regulation
GALC	9.0374e-64	up-regulation
VDAC3	9.87954e-64	up-regulation
QARS	1.11847e-63	up-regulation
PSMA4	1.15117e-63	up-regulation
2016-09-15	1.19549e-63	up-regulation
FOXO3	1.19723e-63	up-regulation
MAPRE1	1.32457e-63	up-regulation
PUM1	1.32457e-63	up-regulation
PDGFC	1.47961e-63	up-regulation
CNBP	1.49732e-63	up-regulation
YWHAZ	1.7746e-63	up-regulation
SNRPD2	1.92631e-63	up-regulation
PKD2	2.49288e-63	up-regulation
NAE1	2.58119e-63	up-regulation
TSG101	2.58119e-63	up-regulation
FDFT1	2.73798e-63	up-regulation
SAT1	4.01721e-63	up-regulation
MAPK1IP1L	4.105e-63	up-regulation
EPS15	4.34269e-63	up-regulation
ZFR	4.35751e-63	up-regulation
IGFBP3	6.03033e-63	up-regulation
RBM5	7.23212e-63	up-regulation
SUMO3	7.25379e-63	up-regulation
AKR1B1	7.72101e-63	up-regulation
UFSP2	8.54753e-63	up-regulation
CTDSP2	1.09609e-62	up-regulation
BTAF1	1.10126e-62	up-regulation
C1orf123	1.10997e-62	up-regulation
CTTN	1.34242e-62	up-regulation
SLC39A6	1.85649e-62	up-regulation
NDRG1	1.98244e-62	up-regulation
KIF5B	2.09499e-62	up-regulation
NBL1	2.40742e-62	up-regulation
SPTLC1	2.7862e-62	up-regulation
TAX1BP1	2.88471e-62	up-regulation
NDFIP1	3.34872e-62	up-regulation
VLDLR	3.34872e-62	up-regulation
TSPYL4	3.65173e-62	up-regulation
PPT1	3.96781e-62	up-regulation
SEC61G	4.00739e-62	up-regulation
SLC35A1	4.21909e-62	up-regulation
SERPING1	4.41435e-62	up-regulation
GNG10	5.32735e-62	up-regulation
PSMC1	5.41244e-62	up-regulation
COPB1	5.74348e-62	up-regulation
CARKD	6.09513e-62	up-regulation
EIF3G	6.41714e-62	up-regulation
DHX32	6.84148e-62	up-regulation
AKR7A2	7.04918e-62	up-regulation
CSDE1	8.30314e-62	up-regulation
POLR1D	8.30314e-62	up-regulation
DDIT4	8.31823e-62	up-regulation
CRBN	8.79971e-62	up-regulation
DDX47	9.87257e-62	up-regulation
FAM8A1	9.87257e-62	up-regulation
GHITM	1.05342e-61	up-regulation
IARS	1.10747e-61	up-regulation
MDH2	1.16053e-61	up-regulation
SEC24B	1.23322e-61	up-regulation
HNRNPH1	1.44508e-61	up-regulation
TPP1	1.44722e-61	up-regulation
TMEM59	1.46741e-61	up-regulation
SSR2	1.54866e-61	up-regulation
CETN2	1.56019e-61	up-regulation
ALDH2	1.58013e-61	up-regulation
VGLL4	1.58013e-61	up-regulation
LPIN1	1.61398e-61	up-regulation
TJP1	1.64616e-61	up-regulation
MFSD1	1.66755e-61	up-regulation
DYNC1I2	1.79947e-61	up-regulation
GDI1	1.82357e-61	up-regulation
COX6B1	1.89664e-61	up-regulation
WDR82	1.90775e-61	up-regulation
MRPL18	2.1465e-61	up-regulation
CLIC4	2.43247e-61	up-regulation
MDH1	2.70614e-61	up-regulation
CYFIP1	2.75445e-61	up-regulation
DHX15	3.16015e-61	up-regulation
MKNK2	3.26481e-61	up-regulation
ATP5F1	3.70479e-61	up-regulation
NDUFAB1	3.91413e-61	up-regulation
CHSY1	4.04481e-61	up-regulation
SDC2	4.58901e-61	up-regulation
GORASP2	4.64568e-61	up-regulation
TALDO1	4.8118e-61	up-regulation
MPHOSPH8	4.89083e-61	up-regulation
EPS8	4.96551e-61	up-regulation
SHFM1	5.30582e-61	up-regulation
FYCO1	5.69466e-61	up-regulation
MARCKSL1	6.73648e-61	up-regulation
RHOA	6.98785e-61	up-regulation
NFIL3	8.88932e-61	up-regulation
PGRMC1	9.13612e-61	up-regulation
PPP6C	9.43995e-61	up-regulation
TOR1AIP1	1.17326e-60	up-regulation
DDX1	1.20363e-60	up-regulation
DCTN3	1.22669e-60	up-regulation
PGK1	1.22669e-60	up-regulation
SRRM2	1.25136e-60	up-regulation
SEPP1	1.27522e-60	up-regulation
RYBP	1.4754e-60	up-regulation
MAP4	1.48016e-60	up-regulation
MAP1LC3B	1.48666e-60	up-regulation
GARS	1.67289e-60	up-regulation
IQGAP1	1.67289e-60	up-regulation
ZNF410	1.75972e-60	up-regulation
ARL8B	1.76747e-60	up-regulation
FLNB	1.83531e-60	up-regulation
PLSCR3	1.99693e-60	up-regulation
GLRX5	2.04549e-60	up-regulation
SEMA3C	2.10339e-60	up-regulation
PDHB	2.15057e-60	up-regulation
KARS	2.23055e-60	up-regulation
ADO	2.29053e-60	up-regulation
DDB1	2.68784e-60	up-regulation
NFKBIA	2.96355e-60	up-regulation
MAGED2	3.11034e-60	up-regulation
IPO7	3.32493e-60	up-regulation
NDUFS6	3.32493e-60	up-regulation
BIRC2	3.39398e-60	up-regulation
CETN3	3.51575e-60	up-regulation
KDELR1	3.51575e-60	up-regulation
ECHS1	4.25304e-60	up-regulation
HADHB	4.94199e-60	up-regulation
KLF10	5.21594e-60	up-regulation
RCN1	5.58506e-60	up-regulation
SSR4	7.07129e-60	up-regulation
COX5A	7.19707e-60	up-regulation
FSTL1	7.43337e-60	up-regulation
PSMB6	7.43337e-60	up-regulation
TOP2B	7.69688e-60	up-regulation
TOMM70A	8.04059e-60	up-regulation
RNF38	8.49796e-60	up-regulation
BTBD1	1.00828e-59	up-regulation
ACO1	1.05007e-59	up-regulation
ATP6V1A	1.12148e-59	up-regulation
GNG12	1.16734e-59	up-regulation
SRI	1.38453e-59	up-regulation
ACTR3	1.39362e-59	up-regulation
TUBB6	1.58913e-59	up-regulation
UAP1	1.64511e-59	up-regulation
DEK	1.86722e-59	up-regulation
ATXN10	2.01936e-59	up-regulation
ATP5G3	2.52551e-59	up-regulation
COX8A	2.57767e-59	up-regulation
POLR2G	2.66001e-59	up-regulation
UGP2	2.87442e-59	up-regulation
LANCL1	3.14962e-59	up-regulation
ORAI3	3.24627e-59	up-regulation
ZFYVE21	3.50874e-59	up-regulation
SSR1	3.63849e-59	up-regulation
ANXA7	3.98069e-59	up-regulation
TMEM14A	4.23039e-59	up-regulation
ANKRA2	4.43594e-59	up-regulation
CACNB3	4.5865e-59	up-regulation
CCNL2	4.82547e-59	up-regulation
MAPK6	4.88918e-59	up-regulation
PHB2	4.90032e-59	up-regulation
HSD17B11	5.66421e-59	up-regulation
CDV3	6.35029e-59	up-regulation
HDDC2	6.67809e-59	up-regulation
CCDC28A	7.80208e-59	up-regulation
PWP1	8.35929e-59	up-regulation
NDUFA3	9.49303e-59	up-regulation
2016-09-09	9.49303e-59	up-regulation
IMPA1	9.59885e-59	up-regulation
GPX1	1.01308e-58	up-regulation
EFR3A	1.0888e-58	up-regulation
RPL26L1	1.11058e-58	up-regulation
MSN	1.14832e-58	up-regulation
FAT1	1.17799e-58	up-regulation
SNRPD3	1.21659e-58	up-regulation
ATP6V1G1	1.24078e-58	up-regulation
PDCD4	1.28529e-58	up-regulation
CLK1	1.29049e-58	up-regulation
FAM114A1	1.34277e-58	up-regulation
FBL	1.78871e-58	up-regulation
LAMC1	2.4523e-58	up-regulation
SNUPN	2.75622e-58	up-regulation
HTATSF1	2.76319e-58	up-regulation
2016-09-02	2.80754e-58	up-regulation
LEMD3	3.76899e-58	up-regulation
SYPL1	3.8017e-58	up-regulation
UBL5	4.24759e-58	up-regulation
RAB11FIP5	4.37232e-58	up-regulation
BLCAP	4.3807e-58	up-regulation
TIMM9	4.38273e-58	up-regulation
FOXJ3	4.39397e-58	up-regulation
GMFB	5.92966e-58	up-regulation
DLG5	6.52169e-58	up-regulation
TM9SF2	6.57137e-58	up-regulation
CCDC53	6.71241e-58	up-regulation
VBP1	6.71241e-58	up-regulation
GOT2	7.44899e-58	up-regulation
ZNF330	8.76607e-58	up-regulation
COPS8	1.01241e-57	up-regulation
LHFPL2	1.07813e-57	up-regulation
PSMB5	1.10995e-57	up-regulation
PSMD14	1.10995e-57	up-regulation
EIF3M	1.30904e-57	up-regulation
RAB5A	1.32083e-57	up-regulation
MRPL3	1.3421e-57	up-regulation
IFNGR2	1.39725e-57	up-regulation
CREBL2	1.49233e-57	up-regulation
CDKN1B	1.55614e-57	up-regulation
BCAS2	1.77893e-57	up-regulation
HSPA5	1.77893e-57	up-regulation
ERP29	1.79583e-57	up-regulation
YTHDF2	1.84995e-57	up-regulation
TMEM123	1.85942e-57	up-regulation
HNRNPR	1.95487e-57	up-regulation
PCMT1	2.53119e-57	up-regulation
PAPOLA	2.71195e-57	up-regulation
PLOD2	2.92149e-57	up-regulation
LPP	2.93458e-57	up-regulation
PFKM	2.93458e-57	up-regulation
IER2	3.21253e-57	up-regulation
RNF111	3.4896e-57	up-regulation
TRIM22	4.03854e-57	up-regulation
TIPARP	4.0387e-57	up-regulation
BMI1	4.57428e-57	up-regulation
PSME1	4.57428e-57	up-regulation
GNB1	5.24325e-57	up-regulation
WAC	5.26706e-57	up-regulation
SAP18	5.37595e-57	up-regulation
PABPC4	5.57634e-57	up-regulation
MORC4	6.10511e-57	up-regulation
PIGP	6.19423e-57	up-regulation
ABL1	6.52166e-57	up-regulation
TM2D1	6.64875e-57	up-regulation
SQSTM1	6.69313e-57	up-regulation
SYF2	6.95541e-57	up-regulation
MYH10	7.47564e-57	up-regulation
ARMCX3	7.51968e-57	up-regulation
TXNRD1	7.77013e-57	up-regulation
ADI1	7.81278e-57	up-regulation
HSPE1	7.81278e-57	up-regulation
MRPL40	8.62248e-57	up-regulation
VAMP7	8.67139e-57	up-regulation
COMT	9.17914e-57	up-regulation
IPO5	9.23215e-57	up-regulation
RHOQ	9.23215e-57	up-regulation
TTC19	1.06292e-56	up-regulation
DENND5A	1.09948e-56	up-regulation
SLC25A44	1.17502e-56	up-regulation
TNS3	1.17502e-56	up-regulation
YTHDF1	1.21491e-56	up-regulation
TXN	1.25873e-56	up-regulation
COL6A3	1.26601e-56	up-regulation
COMMD3	1.30205e-56	up-regulation
TRIP12	1.30205e-56	up-regulation
EBNA1BP2	1.35006e-56	up-regulation
FAM53C	1.36119e-56	up-regulation
HADH	1.43806e-56	up-regulation
CCBL2	1.43961e-56	up-regulation
SPSB3	1.50683e-56	up-regulation
SAR1A	1.67281e-56	up-regulation
WWC3	1.82525e-56	up-regulation
MGST2	1.84857e-56	up-regulation
CREB3L2	1.95307e-56	up-regulation
ZMYND11	2.18733e-56	up-regulation
ARL3	2.26302e-56	up-regulation
TOB1	2.2718e-56	up-regulation
DARS	2.33108e-56	up-regulation
RNF4	2.42337e-56	up-regulation
ADIPOR2	2.56154e-56	up-regulation
CCNB1IP1	2.56683e-56	up-regulation
MUT	2.82498e-56	up-regulation
ETF1	3.13674e-56	up-regulation
HSP90AB1	3.17983e-56	up-regulation
TRAK2	3.34641e-56	up-regulation
SLTM	3.35502e-56	up-regulation
TMEM9B	3.35502e-56	up-regulation
NFU1	3.37974e-56	up-regulation
TMEM50A	3.60159e-56	up-regulation
MRFAP1L1	3.95418e-56	up-regulation
TSEN34	4.10935e-56	up-regulation
GOLPH3	4.18448e-56	up-regulation
SEC23A	4.2807e-56	up-regulation
RAD23B	4.32656e-56	up-regulation
GOLGB1	4.35608e-56	up-regulation
SPTAN1	4.64739e-56	up-regulation
EIF4A3	4.65732e-56	up-regulation
CSNK2A2	5.13327e-56	up-regulation
RARRES2	5.16722e-56	up-regulation
RNF139	5.28875e-56	up-regulation
COX7B	5.86374e-56	up-regulation
PSMC2	6.04787e-56	up-regulation
NTAN1	6.10886e-56	up-regulation
LYRM1	6.21347e-56	up-regulation
PTDSS1	6.28087e-56	up-regulation
STAT6	7.52219e-56	up-regulation
PTPRO	8.43095e-56	up-regulation
PDLIM5	9.06087e-56	up-regulation
TGFBR3	9.20754e-56	up-regulation
MYCBP2	9.30745e-56	up-regulation
CTSO	9.3982e-56	up-regulation
ERLIN1	9.76234e-56	up-regulation
PRPF8	9.89694e-56	up-regulation
ROBO1	9.89694e-56	up-regulation
AHCYL1	1.02652e-55	up-regulation
ZDHHC6	1.04278e-55	up-regulation
STX7	1.04959e-55	up-regulation
CTSK	1.114e-55	up-regulation
RPA1	1.12069e-55	up-regulation
SURF1	1.13005e-55	up-regulation
CSTB	1.15791e-55	up-regulation
MIF	1.18978e-55	up-regulation
MSRB2	1.21339e-55	up-regulation
AKAP11	1.22717e-55	up-regulation
PHACTR2	1.24531e-55	up-regulation
CBX6	1.25315e-55	up-regulation
IRS2	1.26383e-55	up-regulation
SUMO1	1.36033e-55	up-regulation
LMBRD1	1.45393e-55	up-regulation
PNMAL1	1.51592e-55	up-regulation
PEA15	1.53481e-55	up-regulation
RDH14	1.53481e-55	up-regulation
YAP1	1.53923e-55	up-regulation
ATRX	1.5576e-55	up-regulation
CAB39	1.57712e-55	up-regulation
VKORC1	1.72387e-55	up-regulation
CRELD2	1.7461e-55	up-regulation
SMARCA1	1.77702e-55	up-regulation
TGFBI	1.79192e-55	up-regulation
TMED2	1.79192e-55	up-regulation
DCTN6	1.79507e-55	up-regulation
CLSTN1	1.97214e-55	up-regulation
VPS4A	2.14035e-55	up-regulation
ZMIZ1	2.30657e-55	up-regulation
ARL1	2.35862e-55	up-regulation
LIMA1	2.37819e-55	up-regulation
FKBP9	2.50472e-55	up-regulation
CHMP5	2.52917e-55	up-regulation
DIABLO	2.54892e-55	up-regulation
NDUFA8	2.55711e-55	up-regulation
THUMPD1	2.83952e-55	up-regulation
PKIG	2.87175e-55	up-regulation
ACVR1	3.42124e-55	up-regulation
IK	3.45366e-55	up-regulation
MXRA5	3.47685e-55	up-regulation
EXTL2	3.86233e-55	up-regulation
APEX1	4.14109e-55	up-regulation
PPAP2A	4.16065e-55	up-regulation
PSMC6	4.17426e-55	up-regulation
PPP3CB	4.26322e-55	up-regulation
UBE4A	4.41551e-55	up-regulation
CNOT2	4.79788e-55	up-regulation
FAM120A	5.12447e-55	up-regulation
C3	5.30957e-55	up-regulation
NFE2L2	5.35159e-55	up-regulation
CS	5.40383e-55	up-regulation
ZNF532	5.57335e-55	up-regulation
ARCN1	6.33448e-55	up-regulation
ALDH3A2	6.37018e-55	up-regulation
ARF3	6.94394e-55	up-regulation
TSPAN13	7.35922e-55	up-regulation
ASH2L	7.67935e-55	up-regulation
TBC1D4	7.73684e-55	up-regulation
MATN2	7.94329e-55	up-regulation
PI4KA	8.52199e-55	up-regulation
TFE3	9.67623e-55	up-regulation
UQCRC2	9.91483e-55	up-regulation
MRPL20	1.00227e-54	up-regulation
GADD45A	1.11609e-54	up-regulation
CNOT7	1.21524e-54	up-regulation
GNAI3	1.21524e-54	up-regulation
NXN	1.2653e-54	up-regulation
GBP2	1.28364e-54	up-regulation
TBP	1.28364e-54	up-regulation
PSMC5	1.33315e-54	up-regulation
CTSF	1.40935e-54	up-regulation
SECISBP2	1.42706e-54	up-regulation
RIC8A	1.4503e-54	up-regulation
TGOLN2	1.534e-54	up-regulation
C19orf53	1.57534e-54	up-regulation
UBE2A	1.70811e-54	up-regulation
HDAC1	1.73893e-54	up-regulation
RBM12	1.75274e-54	up-regulation
SPEN	2.1022e-54	up-regulation
CCDC92	2.1327e-54	up-regulation
DECR1	2.15784e-54	up-regulation
ISOC1	2.18527e-54	up-regulation
ANXA4	2.27644e-54	up-regulation
SEC62	2.37226e-54	up-regulation
NOP10	2.41013e-54	up-regulation
CAPZA1	2.61997e-54	up-regulation
VPS37C	2.62014e-54	up-regulation
FAM96B	2.67808e-54	up-regulation
PON2	2.69605e-54	up-regulation
CTR9	2.7959e-54	up-regulation
FBXL7	2.7959e-54	up-regulation
BZW1	2.96362e-54	up-regulation
UBXN4	3.16813e-54	up-regulation
GLUL	3.19817e-54	up-regulation
RBX1	3.30891e-54	up-regulation
DAG1	3.58392e-54	up-regulation
GNPAT	3.84108e-54	up-regulation
TRIM68	4.41258e-54	up-regulation
CRYZ	4.48981e-54	up-regulation
LSS	4.49519e-54	up-regulation
TNFAIP3	4.55236e-54	up-regulation
EIF3A	4.66729e-54	up-regulation
POLR2B	4.83873e-54	up-regulation
UIMC1	5.47137e-54	up-regulation
GOLGA7	6.49704e-54	up-regulation
METTL9	6.49704e-54	up-regulation
MEF2A	6.50155e-54	up-regulation
TRIAP1	6.50155e-54	up-regulation
FOXO1	7.31635e-54	up-regulation
UBE2E3	7.69584e-54	up-regulation
BBX	8.3926e-54	up-regulation
LITAF	8.76305e-54	up-regulation
PPP2R5C	9.1527e-54	up-regulation
WNT5A	9.74327e-54	up-regulation
PPP1CB	1.05902e-53	up-regulation
UBP1	1.06207e-53	up-regulation
ATPIF1	1.21019e-53	up-regulation
FRG1	1.21873e-53	up-regulation
CCDC6	1.24367e-53	up-regulation
FBXO7	1.33539e-53	up-regulation
RHOT1	1.38174e-53	up-regulation
MYL6B	1.40839e-53	up-regulation
UBN1	1.468e-53	up-regulation
CCDC47	1.55888e-53	up-regulation
USP3	1.59936e-53	up-regulation
PINK1	1.65734e-53	up-regulation
RBL2	1.72199e-53	up-regulation
ASNSD1	1.75509e-53	up-regulation
MANBA	1.7891e-53	up-regulation
NDUFB11	1.84351e-53	up-regulation
MRPS27	1.86472e-53	up-regulation
MLLT11	1.95989e-53	up-regulation
SMNDC1	2.00344e-53	up-regulation
STRAP	2.02261e-53	up-regulation
UNC50	2.07183e-53	up-regulation
MCFD2	2.17513e-53	up-regulation
RBCK1	2.25774e-53	up-regulation
GSTA4	2.43879e-53	up-regulation
METTL5	2.5171e-53	up-regulation
TSPAN6	2.52118e-53	up-regulation
KATNA1	2.56056e-53	up-regulation
AVPI1	2.64707e-53	up-regulation
WDR13	2.65303e-53	up-regulation
NDUFA9	2.69494e-53	up-regulation
SEC63	2.71794e-53	up-regulation
TST	2.73604e-53	up-regulation
CASC3	2.84222e-53	up-regulation
LARP6	3.12525e-53	up-regulation
NME4	3.9196e-53	up-regulation
FAM134C	3.98674e-53	up-regulation
TM4SF1	4.35681e-53	up-regulation
WFS1	4.83123e-53	up-regulation
PLP2	5.10162e-53	up-regulation
S100PBP	5.27993e-53	up-regulation
SIRT1	5.50746e-53	up-regulation
ARHGEF3	5.56058e-53	up-regulation
ZDHHC7	5.57779e-53	up-regulation
TMEM45A	5.63017e-53	up-regulation
C14orf1	5.63586e-53	up-regulation
USP9X	5.76522e-53	up-regulation
FNTA	5.82566e-53	up-regulation
MRPL33	5.93896e-53	up-regulation
TMED3	5.94935e-53	up-regulation
ANXA6	6.58188e-53	up-regulation
NHP2L1	6.63727e-53	up-regulation
PEX11B	6.9106e-53	up-regulation
PREPL	7.01288e-53	up-regulation
COPS4	7.08056e-53	up-regulation
PEX5	7.98386e-53	up-regulation
SF3A1	8.21159e-53	up-regulation
EIF1AX	8.54486e-53	up-regulation
VPS52	9.00667e-53	up-regulation
HMBOX1	9.72301e-53	up-regulation
PMPCB	1.01052e-52	up-regulation
FAM35A	1.03534e-52	up-regulation
DHX40	1.05325e-52	up-regulation
GGA1	1.07783e-52	up-regulation
CRKL	1.11647e-52	up-regulation
GLT8D1	1.13824e-52	up-regulation
PIAS1	1.20329e-52	up-regulation
IDH1	1.25883e-52	up-regulation
BCAP31	1.2904e-52	up-regulation
NCKAP1	1.33459e-52	up-regulation
GGCT	1.40487e-52	up-regulation
LETMD1	1.44119e-52	up-regulation
PER2	1.46458e-52	up-regulation
MEA1	1.55947e-52	up-regulation
CUEDC2	1.57569e-52	up-regulation
LRRC49	1.57569e-52	up-regulation
RCN2	1.64656e-52	up-regulation
DAP3	1.65928e-52	up-regulation
PAFAH1B2	1.66919e-52	up-regulation
SS18L2	1.70634e-52	up-regulation
SRP54	1.74274e-52	up-regulation
AASDHPPT	1.77207e-52	up-regulation
NPC1	1.79639e-52	up-regulation
LBH	1.86937e-52	up-regulation
SDC4	1.91861e-52	up-regulation
LSM6	1.9327e-52	up-regulation
GNPDA1	2.02206e-52	up-regulation
RBM25	2.06818e-52	up-regulation
SNRNP200	2.17924e-52	up-regulation
CORO1C	2.2242e-52	up-regulation
EAPP	2.38686e-52	up-regulation
DPM1	2.39201e-52	up-regulation
SALL2	2.46186e-52	up-regulation
TCP1	2.63873e-52	up-regulation
DDHD2	2.64189e-52	up-regulation
CNPY2	2.79246e-52	up-regulation
CFDP1	2.87099e-52	up-regulation
QSOX1	2.94987e-52	up-regulation
CCDC25	3.11768e-52	up-regulation
MRPS35	3.15897e-52	up-regulation
DNAJC1	3.24317e-52	up-regulation
ERCC5	3.26051e-52	up-regulation
MICAL2	3.27883e-52	up-regulation
GTF2B	3.3979e-52	up-regulation
UBA3	3.53962e-52	up-regulation
BRD8	3.71633e-52	up-regulation
KIAA1279	3.74485e-52	up-regulation
SACM1L	3.75104e-52	up-regulation
EPRS	4.02099e-52	up-regulation
NBR1	4.16787e-52	up-regulation
GPX4	4.18809e-52	up-regulation
CBFB	4.19347e-52	up-regulation
DENND4C	4.19347e-52	up-regulation
MAP3K3	4.33891e-52	up-regulation
TSPAN31	4.69786e-52	up-regulation
MPDZ	4.75691e-52	up-regulation
POLR2H	4.7968e-52	up-regulation
SGSM2	4.85543e-52	up-regulation
NPEPPS	4.93655e-52	up-regulation
CSE1L	5.16968e-52	up-regulation
ATP5G2	5.30792e-52	up-regulation
MGST3	5.62036e-52	up-regulation
IARS2	5.79517e-52	up-regulation
FAM134A	5.85132e-52	up-regulation
LAMB2	6.0474e-52	up-regulation
IER3IP1	6.41307e-52	up-regulation
STAG2	6.41307e-52	up-regulation
CDKN1A	6.48056e-52	up-regulation
GALNT11	6.98807e-52	up-regulation
RTN3	6.99841e-52	up-regulation
ZCCHC8	7.09828e-52	up-regulation
MRC2	7.71797e-52	up-regulation
NOSIP	7.75589e-52	up-regulation
SOX4	7.92586e-52	up-regulation
DDIT3	8.0221e-52	up-regulation
TMEM147	8.04801e-52	up-regulation
TSPYL2	8.27577e-52	up-regulation
PAF1	8.34457e-52	up-regulation
VPS11	8.35357e-52	up-regulation
FBXW11	8.43073e-52	up-regulation
HADHA	8.70358e-52	up-regulation
TJAP1	8.84719e-52	up-regulation
PBX1	9.25539e-52	up-regulation
RNF146	9.32192e-52	up-regulation
ACBD3	9.6012e-52	up-regulation
SF3B5	9.65231e-52	up-regulation
USP47	9.69643e-52	up-regulation
SNX6	1.00388e-51	up-regulation
YTHDF3	1.00563e-51	up-regulation
COPS6	1.00755e-51	up-regulation
TNFRSF1A	1.03139e-51	up-regulation
PRRC1	1.03506e-51	up-regulation
WDR61	1.06184e-51	up-regulation
LDOC1	1.10799e-51	up-regulation
TUBB2A	1.11187e-51	up-regulation
DGUOK	1.16026e-51	up-regulation
DVL2	1.17986e-51	up-regulation
ATP6V1F	1.26901e-51	up-regulation
ARPC5	1.36837e-51	up-regulation
HNRNPUL1	1.36837e-51	up-regulation
TMEM109	1.36837e-51	up-regulation
ACOT9	1.37733e-51	up-regulation
TMBIM1	1.38896e-51	up-regulation
AARS	1.41222e-51	up-regulation
PRPS1	1.41595e-51	up-regulation
STAM	1.41731e-51	up-regulation
TXNL1	1.42951e-51	up-regulation
USP22	1.48441e-51	up-regulation
ARHGEF18	1.49352e-51	up-regulation
B4GALT5	1.71954e-51	up-regulation
RND3	1.76311e-51	up-regulation
CREBBP	1.76749e-51	up-regulation
SEC22B	1.7792e-51	up-regulation
SESN1	1.90538e-51	up-regulation
ID3	1.94905e-51	up-regulation
ISCA1	2.00842e-51	up-regulation
ANKRD46	2.01039e-51	up-regulation
MKRN1	2.0321e-51	up-regulation
LGALS3BP	2.1015e-51	up-regulation
DENR	2.12678e-51	up-regulation
EPM2AIP1	2.2161e-51	up-regulation
NHP2	2.24024e-51	up-regulation
EMP2	2.26967e-51	up-regulation
CAPZA2	2.28292e-51	up-regulation
PRPS2	2.29281e-51	up-regulation
MAP2K1	2.3265e-51	up-regulation
KCTD20	2.43615e-51	up-regulation
ARL2BP	2.57934e-51	up-regulation
RXRA	2.57934e-51	up-regulation
UBE2L6	2.61052e-51	up-regulation
SHQ1	2.63341e-51	up-regulation
LUM	2.6595e-51	up-regulation
VPS13C	2.67134e-51	up-regulation
EI24	2.80951e-51	up-regulation
TMEM43	3.15742e-51	up-regulation
SLC35A5	3.2772e-51	up-regulation
PDLIM2	3.48617e-51	up-regulation
UBE2D2	3.51573e-51	up-regulation
PSMB3	3.76025e-51	up-regulation
HK1	4.38001e-51	up-regulation
STXBP1	4.40231e-51	up-regulation
VPS4B	4.57652e-51	up-regulation
ZC3H13	4.72883e-51	up-regulation
USP13	4.88862e-51	up-regulation
PHYH	5.01815e-51	up-regulation
PSMD1	5.11178e-51	up-regulation
HIST1H2BK	5.47693e-51	up-regulation
DPP8	5.47845e-51	up-regulation
FBXO21	5.69779e-51	up-regulation
NDUFB3	5.8262e-51	up-regulation
CST3	5.85167e-51	up-regulation
TMOD1	5.8855e-51	up-regulation
GALNT1	5.91177e-51	up-regulation
KIAA0907	6.02662e-51	up-regulation
CHMP2B	6.21227e-51	up-regulation
SEPHS2	6.29787e-51	up-regulation
AFG3L2	6.3245e-51	up-regulation
ILK	6.41156e-51	up-regulation
LSM1	6.41156e-51	up-regulation
FIS1	6.73185e-51	up-regulation
SLC25A4	6.81421e-51	up-regulation
MAN2A1	6.82303e-51	up-regulation
SRGN	6.86108e-51	up-regulation
MTDH	7.00633e-51	up-regulation
ANXA11	7.05253e-51	up-regulation
RDH11	7.41241e-51	up-regulation
SHC1	7.55076e-51	up-regulation
UBE2I	7.71109e-51	up-regulation
CBX3	8.48128e-51	up-regulation
ST5	8.8125e-51	up-regulation
DPF2	8.92241e-51	up-regulation
RAF1	8.92241e-51	up-regulation
CAT	9.00282e-51	up-regulation
TIAL1	9.11406e-51	up-regulation
BAG3	9.22925e-51	up-regulation
GLTP	9.28105e-51	up-regulation
C21orf33	9.34718e-51	up-regulation
XRCC5	9.68773e-51	up-regulation
SMS	1.00202e-50	up-regulation
COPS5	1.00904e-50	up-regulation
HARS	1.03242e-50	up-regulation
EIF2S2	1.09345e-50	up-regulation
UTRN	1.11388e-50	up-regulation
UFM1	1.21456e-50	up-regulation
WHSC1L1	1.22864e-50	up-regulation
AAK1	1.28821e-50	up-regulation
MAFF	1.28821e-50	up-regulation
MBNL2	1.31686e-50	up-regulation
XPNPEP1	1.33105e-50	up-regulation
NDUFB4	1.38913e-50	up-regulation
CDR2	1.40014e-50	up-regulation
MRPL46	1.40827e-50	up-regulation
SERTAD2	1.41554e-50	up-regulation
H2AFY	1.4467e-50	up-regulation
CEP350	1.5008e-50	up-regulation
RAD21	1.5008e-50	up-regulation
PPIC	1.54639e-50	up-regulation
LCMT1	1.60854e-50	up-regulation
PPME1	1.6725e-50	up-regulation
ATXN2	1.74543e-50	up-regulation
SPIN1	1.75168e-50	up-regulation
PSMB7	1.77659e-50	up-regulation
FKBP11	1.8655e-50	up-regulation
SETD2	1.89297e-50	up-regulation
SYNCRIP	1.91227e-50	up-regulation
PXDN	1.91962e-50	up-regulation
WASF3	1.96337e-50	up-regulation
RRAGC	2.16459e-50	up-regulation
PSMD10	2.22903e-50	up-regulation
CDC42	2.27529e-50	up-regulation
PTPRF	2.34968e-50	up-regulation
C2CD2	2.57779e-50	up-regulation
DNAJA3	2.57779e-50	up-regulation
PAPSS1	2.5865e-50	up-regulation
HSD17B10	2.60854e-50	up-regulation
AHCY	2.71158e-50	up-regulation
ITGB3BP	3.06596e-50	up-regulation
MFAP1	3.11673e-50	up-regulation
CSNK2B	3.39646e-50	up-regulation
MBTPS2	3.44552e-50	up-regulation
DERA	3.56396e-50	up-regulation
USP11	3.57645e-50	up-regulation
EXOC1	3.77017e-50	up-regulation
PRKRIR	3.97433e-50	up-regulation
PRKACB	4.06901e-50	up-regulation
SLC25A36	4.07473e-50	up-regulation
SQRDL	4.1827e-50	up-regulation
KLF4	4.22298e-50	up-regulation
SLC41A3	4.41567e-50	up-regulation
POLB	4.57352e-50	up-regulation
ZNF32	4.78873e-50	up-regulation
UGDH	4.82689e-50	up-regulation
SRP19	4.95058e-50	up-regulation
PHF1	5.00271e-50	up-regulation
CERK	5.03888e-50	up-regulation
SPARCL1	5.14241e-50	up-regulation
NDUFS4	5.17361e-50	up-regulation
ANKFY1	5.50644e-50	up-regulation
TNPO2	6.09279e-50	up-regulation
ZC3HAV1	6.1656e-50	up-regulation
NCL	6.37578e-50	up-regulation
PRKACA	6.793e-50	up-regulation
TYW1	7.01444e-50	up-regulation
CNOT1	7.04588e-50	up-regulation
MLEC	7.0981e-50	up-regulation
CDK4	7.1812e-50	up-regulation
RAB11FIP2	7.40238e-50	up-regulation
ZAK	7.63258e-50	up-regulation
TBC1D5	7.81461e-50	up-regulation
UTP14C	7.84831e-50	up-regulation
MAN2B2	7.87101e-50	up-regulation
NXF1	8.4392e-50	up-regulation
CCDC130	8.55226e-50	up-regulation
AKR1A1	8.76037e-50	up-regulation
TAOK3	8.76037e-50	up-regulation
INPP1	1.03359e-49	up-regulation
C4orf27	1.08206e-49	up-regulation
KPNA2	1.16727e-49	up-regulation
CCNG2	1.20364e-49	up-regulation
SUCLA2	1.20582e-49	up-regulation
MTR	1.23143e-49	up-regulation
P4HB	1.2741e-49	up-regulation
RBM23	1.28791e-49	up-regulation
ZMYM4	1.30137e-49	up-regulation
BPTF	1.30549e-49	up-regulation
PSMA2	1.30549e-49	up-regulation
SNAI2	1.34511e-49	up-regulation
TXN2	1.37637e-49	up-regulation
MOAP1	1.41219e-49	up-regulation
XPC	1.41351e-49	up-regulation
CHD9	1.43671e-49	up-regulation
ATP6V1B2	1.45581e-49	up-regulation
FBXO11	1.49087e-49	up-regulation
DET1	1.55972e-49	up-regulation
PIP4K2C	1.62956e-49	up-regulation
MRPS33	1.63674e-49	up-regulation
CCT7	1.69414e-49	up-regulation
PDIA3	1.70845e-49	up-regulation
RBM7	1.72956e-49	up-regulation
CD47	1.97008e-49	up-regulation
VCAM1	1.995e-49	up-regulation
GAS6	2.01203e-49	up-regulation
UBR4	2.09212e-49	up-regulation
NDUFV2	2.29815e-49	up-regulation
MLH1	2.3919e-49	up-regulation
ATP5G1	2.5623e-49	up-regulation
CPNE3	2.57122e-49	up-regulation
CD55	2.69239e-49	up-regulation
RAB14	2.71884e-49	up-regulation
ALG9	2.82458e-49	up-regulation
RNF103	2.83277e-49	up-regulation
RSRC2	2.9117e-49	up-regulation
RNF13	2.97092e-49	up-regulation
CADPS2	2.98624e-49	up-regulation
ADNP2	3.14636e-49	up-regulation
KCTD12	3.17662e-49	up-regulation
PPM1B	3.70448e-49	up-regulation
SDR39U1	3.73532e-49	up-regulation
TIMM8B	3.80068e-49	up-regulation
SPAG9	3.86584e-49	up-regulation
ARMCX2	4.02015e-49	up-regulation
IRAK1	4.02015e-49	up-regulation
VPS13B	4.04477e-49	up-regulation
ABLIM1	4.44155e-49	up-regulation
AMOTL2	4.7553e-49	up-regulation
EXT2	4.86861e-49	up-regulation
FIG4	5.01244e-49	up-regulation
G6PC3	5.17065e-49	up-regulation
GYPC	5.25814e-49	up-regulation
PLXNB2	5.31338e-49	up-regulation
CSNK1G2	5.61284e-49	up-regulation
CDK5RAP3	5.65045e-49	up-regulation
PKN2	5.93268e-49	up-regulation
XPA	5.99346e-49	up-regulation
PCBP1	6.27574e-49	up-regulation
TMEM106B	6.28169e-49	up-regulation
HMGB2	6.47794e-49	up-regulation
SLK	6.97677e-49	up-regulation
SSPN	7.01655e-49	up-regulation
RRAS2	7.45016e-49	up-regulation
PPWD1	7.49441e-49	up-regulation
S100A6	7.49441e-49	up-regulation
CGRRF1	7.56023e-49	up-regulation
CLDND1	7.7032e-49	up-regulation
PDCD10	8.55163e-49	up-regulation
DMTF1	8.64555e-49	up-regulation
P4HA2	9.34901e-49	up-regulation
ANKRD11	9.35743e-49	up-regulation
ASMTL	9.51981e-49	up-regulation
SDF2	9.95984e-49	up-regulation
TOP1	1.02046e-48	up-regulation
TMEM47	1.07382e-48	up-regulation
ZFP36L2	1.09405e-48	up-regulation
AUH	1.10184e-48	up-regulation
USP1	1.11124e-48	up-regulation
DCTPP1	1.12914e-48	up-regulation
HSDL2	1.17896e-48	up-regulation
TRAPPC4	1.2409e-48	up-regulation
RAP2B	1.251e-48	up-regulation
GLS	1.255e-48	up-regulation
TMEM30A	1.32585e-48	up-regulation
WASL	1.37216e-48	up-regulation
MYL9	1.38606e-48	up-regulation
FCGRT	1.46895e-48	up-regulation
DICER1	1.49907e-48	up-regulation
PODXL	1.51579e-48	up-regulation
LBR	1.61864e-48	up-regulation
THYN1	1.63155e-48	up-regulation
RAB9A	1.65084e-48	up-regulation
ADNP	1.72585e-48	up-regulation
PTP4A1	1.75038e-48	up-regulation
PARP4	1.76086e-48	up-regulation
CXXC1	1.76464e-48	up-regulation
2016-09-08	1.78101e-48	up-regulation
ACADM	1.78607e-48	up-regulation
TSPAN9	1.79572e-48	up-regulation
CSNK1D	1.81992e-48	up-regulation
TUFT1	1.84232e-48	up-regulation
MSRA	1.89869e-48	up-regulation
UBE2G1	1.91724e-48	up-regulation
COPZ1	1.91907e-48	up-regulation
WASF1	1.92939e-48	up-regulation
RPS6KA2	1.99767e-48	up-regulation
UGCG	2.15544e-48	up-regulation
NME1	2.23993e-48	up-regulation
TPD52L1	2.32954e-48	up-regulation
SLC9A6	2.43311e-48	up-regulation
SPAG7	2.43311e-48	up-regulation
NUPR1	2.53573e-48	up-regulation
DNAJB1	2.53736e-48	up-regulation
TTC17	2.54291e-48	up-regulation
ZNF263	2.56611e-48	up-regulation
ZFP36	2.7958e-48	up-regulation
UPF3A	2.85064e-48	up-regulation
GLB1	2.91523e-48	up-regulation
ATP1B3	2.92616e-48	up-regulation
USP7	3.00379e-48	up-regulation
SDHD	3.04271e-48	up-regulation
H2AFV	3.19678e-48	up-regulation
LGMN	3.21556e-48	up-regulation
BTN3A2	3.38502e-48	up-regulation
POLR2I	3.43465e-48	up-regulation
MICA	3.77923e-48	up-regulation
KIDINS220	3.77938e-48	up-regulation
CTCF	3.96971e-48	up-regulation
RAE1	4.2143e-48	up-regulation
TAGLN2	4.28272e-48	up-regulation
MLXIP	4.36436e-48	up-regulation
BRD4	4.4984e-48	up-regulation
OXA1L	4.5124e-48	up-regulation
SPATA20	4.64282e-48	up-regulation
ACLY	4.70176e-48	up-regulation
GSTP1	4.72717e-48	up-regulation
TRIM33	4.87302e-48	up-regulation
TMEM184C	5.05037e-48	up-regulation
SNX7	5.06514e-48	up-regulation
RAI14	5.21142e-48	up-regulation
AMD1	5.26262e-48	up-regulation
NEDD8	5.29013e-48	up-regulation
C7orf26	5.35048e-48	up-regulation
SHMT2	5.5266e-48	up-regulation
CDC123	5.57158e-48	up-regulation
XPOT	5.69211e-48	up-regulation
NOLC1	6.12702e-48	up-regulation
RNF114	6.14018e-48	up-regulation
NOP56	6.17494e-48	up-regulation
MTMR9	6.45259e-48	up-regulation
ASH1L	6.46698e-48	up-regulation
NDUFA13	6.78665e-48	up-regulation
TULP3	6.90214e-48	up-regulation
REV1	7.64051e-48	up-regulation
DNTTIP2	7.67694e-48	up-regulation
CTDSP1	7.70296e-48	up-regulation
DCTN2	7.79333e-48	up-regulation
YARS	7.9882e-48	up-regulation
BSDC1	8.29754e-48	up-regulation
DEXI	8.86258e-48	up-regulation
ATP13A3	9.25986e-48	up-regulation
MTMR4	9.54206e-48	up-regulation
MRPL49	9.60595e-48	up-regulation
CCDC59	9.67921e-48	up-regulation
DUSP22	1.02052e-47	up-regulation
SLC25A17	1.02751e-47	up-regulation
VPS33B	1.02751e-47	up-regulation
OLA1	1.03351e-47	up-regulation
GNE	1.0368e-47	up-regulation
RUVBL2	1.06929e-47	up-regulation
MAGOH	1.08158e-47	up-regulation
SF3B2	1.08624e-47	up-regulation
ZZZ3	1.12335e-47	up-regulation
ATP5J2	1.14107e-47	up-regulation
FDPS	1.21914e-47	up-regulation
TXNL4A	1.25288e-47	up-regulation
MTUS1	1.27582e-47	up-regulation
CD302	1.29609e-47	up-regulation
CANT1	1.33423e-47	up-regulation
ARPC1B	1.41015e-47	up-regulation
TRIM44	1.41183e-47	up-regulation
EIF4EBP2	1.4443e-47	up-regulation
MGEA5	1.44741e-47	up-regulation
ZC3H14	1.45611e-47	up-regulation
MRPL9	1.47787e-47	up-regulation
MORC3	1.48152e-47	up-regulation
KIAA0368	1.53541e-47	up-regulation
PDSS2	1.55571e-47	up-regulation
VCP	1.66462e-47	up-regulation
SLC35B1	1.68364e-47	up-regulation
ITFG1	1.80731e-47	up-regulation
ATP6AP1	1.84386e-47	up-regulation
ANKHD1-EIF4EBP3	1.85882e-47	up-regulation
EMD	1.88605e-47	up-regulation
STX8	2.00816e-47	up-regulation
KPNA6	2.03343e-47	up-regulation
JMJD6	2.03817e-47	up-regulation
EIF2S1	2.49568e-47	up-regulation
SND1	2.5526e-47	up-regulation
AP3D1	2.58004e-47	up-regulation
PEF1	2.58924e-47	up-regulation
PJA1	2.63229e-47	up-regulation
SH3PXD2A	2.68278e-47	up-regulation
ZSCAN18	2.79586e-47	up-regulation
MED28	2.89163e-47	up-regulation
YIPF6	2.95186e-47	up-regulation
PRCP	2.98914e-47	up-regulation
EWSR1	3.07443e-47	up-regulation
LMBR1L	3.17557e-47	up-regulation
SCAMP1	3.31522e-47	up-regulation
NDUFB6	3.33286e-47	up-regulation
MAP1B	3.41731e-47	up-regulation
HERC5	3.42097e-47	up-regulation
ZNF706	3.43058e-47	up-regulation
PPP1R8	3.58583e-47	up-regulation
NDRG3	3.63675e-47	up-regulation
WASF2	3.67377e-47	up-regulation
ASXL1	3.68728e-47	up-regulation
KIFAP3	3.75905e-47	up-regulation
FAM50B	3.75988e-47	up-regulation
AMPD2	3.76648e-47	up-regulation
ENOPH1	3.80551e-47	up-regulation
ACTA2	3.91976e-47	up-regulation
RCOR3	3.97197e-47	up-regulation
FTSJ3	4.03441e-47	up-regulation
IRS1	4.10684e-47	up-regulation
PHF21A	4.18058e-47	up-regulation
ASPH	4.20268e-47	up-regulation
CAPNS1	4.32944e-47	up-regulation
CYCS	4.58925e-47	up-regulation
TTC1	4.66349e-47	up-regulation
DUSP11	4.80271e-47	up-regulation
NUP37	4.80295e-47	up-regulation
GTF3C1	4.91271e-47	up-regulation
FN3KRP	4.99067e-47	up-regulation
FAM172A	5.19919e-47	up-regulation
TAF1D	5.25016e-47	up-regulation
ZNF22	5.34918e-47	up-regulation
BCL6	5.47258e-47	up-regulation
HAT1	5.47258e-47	up-regulation
NOC3L	5.47258e-47	up-regulation
PTRH2	5.57101e-47	up-regulation
DHRS1	5.61143e-47	up-regulation
ZNF764	6.04401e-47	up-regulation
GOLGA5	6.09089e-47	up-regulation
ZNF266	6.29447e-47	up-regulation
POLDIP3	6.3717e-47	up-regulation
NUCB2	6.41787e-47	up-regulation
WDR37	6.57474e-47	up-regulation
SENP6	6.57595e-47	up-regulation
CMPK1	6.60327e-47	up-regulation
RPA2	6.60327e-47	up-regulation
PFKFB3	6.79856e-47	up-regulation
FILIP1L	6.88617e-47	up-regulation
NOL11	7.10079e-47	up-regulation
PSMD9	7.23646e-47	up-regulation
SMAP1	7.65094e-47	up-regulation
PAFAH1B1	7.9885e-47	up-regulation
KIAA0247	8.68652e-47	up-regulation
NIPA2	8.7217e-47	up-regulation
NECAP1	8.95885e-47	up-regulation
KIAA0430	9.27379e-47	up-regulation
GCSH	9.84586e-47	up-regulation
TCEA1	9.97189e-47	up-regulation
TEX261	1.03567e-46	up-regulation
CISD1	1.09039e-46	up-regulation
TCTN3	1.09805e-46	up-regulation
RBBP6	1.12658e-46	up-regulation
DKC1	1.15941e-46	up-regulation
CAND2	1.24128e-46	up-regulation
INSR	1.25538e-46	up-regulation
JAK1	1.29229e-46	up-regulation
ATP9A	1.39499e-46	up-regulation
CLN5	1.42694e-46	up-regulation
OSBP	1.43225e-46	up-regulation
CDK5RAP2	1.43295e-46	up-regulation
STK3	1.43942e-46	up-regulation
SASH1	1.45373e-46	up-regulation
PPP1R12A	1.55211e-46	up-regulation
NKTR	1.55218e-46	up-regulation
GNAI2	1.68382e-46	up-regulation
KLC1	1.69207e-46	up-regulation
LAMB1	1.73283e-46	up-regulation
DPY30	1.80373e-46	up-regulation
FMOD	1.82785e-46	up-regulation
TMEM5	1.83783e-46	up-regulation
GLA	1.89399e-46	up-regulation
PSMD5	1.95738e-46	up-regulation
PCMTD2	2.12764e-46	up-regulation
SEC23B	2.13381e-46	up-regulation
SMAD4	2.13889e-46	up-regulation
TIMM10	2.1628e-46	up-regulation
DMXL1	2.17351e-46	up-regulation
SAFB2	2.23968e-46	up-regulation
SHOC2	2.26003e-46	up-regulation
ASAP2	2.30726e-46	up-regulation
ACD	2.34589e-46	up-regulation
CCDC109B	2.40426e-46	up-regulation
VPS16	2.40768e-46	up-regulation
HDAC3	2.46119e-46	up-regulation
PTPN11	2.51182e-46	up-regulation
UBE2K	2.52354e-46	up-regulation
SNRNP27	2.54069e-46	up-regulation
MNT	2.637e-46	up-regulation
LHFP	2.75832e-46	up-regulation
RNF10	2.80763e-46	up-regulation
HMGCL	2.84482e-46	up-regulation
KIAA1598	2.95765e-46	up-regulation
TMEM127	2.97386e-46	up-regulation
MRPS14	3.09928e-46	up-regulation
LPAR1	3.13652e-46	up-regulation
RRP1B	3.25161e-46	up-regulation
SLC25A28	3.5013e-46	up-regulation
POLR2L	3.51917e-46	up-regulation
SF3B3	3.61256e-46	up-regulation
TMEM168	3.63647e-46	up-regulation
RIN2	3.69452e-46	up-regulation
RBMX2	3.99022e-46	up-regulation
TRIT1	4.0082e-46	up-regulation
CSRP2	4.16677e-46	up-regulation
LIMCH1	4.46528e-46	up-regulation
MAK16	4.51267e-46	up-regulation
LARP7	4.73592e-46	up-regulation
ATG3	4.84282e-46	up-regulation
DNAJB6	4.84826e-46	up-regulation
INTS8	4.94069e-46	up-regulation
IER5	4.98596e-46	up-regulation
EIF2B1	5.04445e-46	up-regulation
TM9SF1	5.06183e-46	up-regulation
CRNKL1	5.13386e-46	up-regulation
CAMSAP1	5.31327e-46	up-regulation
STAT3	5.55458e-46	up-regulation
SLC17A5	5.62475e-46	up-regulation
DIP2C	5.96237e-46	up-regulation
FOXJ2	5.98262e-46	up-regulation
TSC1	6.34506e-46	up-regulation
TMEM87A	6.3589e-46	up-regulation
RALB	6.41555e-46	up-regulation
MED13	6.75481e-46	up-regulation
BET1	6.77488e-46	up-regulation
WDR41	6.84238e-46	up-regulation
DYRK4	7.02714e-46	up-regulation
FANCL	7.31278e-46	up-regulation
MED27	7.31514e-46	up-regulation
GPATCH8	7.96129e-46	up-regulation
EIF2B2	8.04063e-46	up-regulation
ARGLU1	8.25762e-46	up-regulation
[truncated: 6,588 more rows]
