# Supplementary material for: Integrating the dysregulated inflammasome-based molecular functionome in the malignant transformation of endometriosis-associated ovarian carcinoma
Source: Oncotarget. 2017 Dec 18;9(3):3704–26. doi: 10.18632/oncotarget.23364 (PMC5790494; doi:10.18632/oncotarget.23364)
Supplement: Supplementary file 6 [file oncotarget-09-3704-s006.xlsx]

## Sheet: 工作表1
ES				CCC				EC
gene symbol	p value	regulation		gene symbol	p value	regulation		gene symbol	p value	regulation
AHR	9.06771e-84	up-regulation		AHR	2.08491e-31	up-regulation		AHR	2.19564e-37	up-regulation
AIM2	3.65663e-22	down-regulation		AIM2	6.39131e-10	up-regulation		AIM2	1.75756e-10	up-regulation
CASP4	3.11946e-48	up-regulation		CASP4	1.31551e-30	up-regulation		CASP4	1.11775e-36	up-regulation
CASP7	5.20883e-78	up-regulation		CASP7	1.85864e-26	up-regulation		CASP7	3.00813e-34	up-regulation
CASP8	2.393e-56	up-regulation		CASP8	1.06147e-20	up-regulation		CASP8	6.72275e-26	up-regulation
CD300A	1.15147e-39	up-regulation		CD300A	1.71918e-15	up-regulation		CD300A	2.64003e-21	up-regulation
CNPY3	5.39666e-39	up-regulation		CNPY3	1.44255e-23	up-regulation		CNPY3	7.40904e-29	up-regulation
FLT4	1.09389e-30	up-regulation		FLT4	1.73218e-10	up-regulation		FLT4	2.69667e-15	up-regulation
FOXO3	1.87148e-103	up-regulation		FOXO3	1.02619e-60	up-regulation		FOXO3	1.19723e-63	up-regulation
HSPA14	4.21448e-65	up-regulation		HSPA14	9.61803e-30	up-regulation		HSPA14	2.54031e-36	up-regulation
IFNGR2	4.58698e-173	up-regulation		IFNGR2	7.61464e-51	up-regulation		IFNGR2	1.39725e-57	up-regulation
IKBKB	1.90813e-45	up-regulation		IKBKB	2.72705e-24	up-regulation		IKBKB	1.4563e-30	up-regulation
IL18	0.000554575	up-regulation		IL18	8.57063e-19	up-regulation		IL18	2.19471e-27	down-regulation
IL1B	6.23306e-35	down-regulation		IL1B	7.51447e-31	down-regulation		IL1B	9.91343e-35	up-regulation
IL1RL1	1.99245e-27	down-regulation		IL1RL1	1.86674e-17	up-regulation		IL1RL1	1.44396e-21	up-regulation
KITLG	6.65817e-29	up-regulation		KITLG	1.47475e-22	up-regulation		KITLG	1.26947e-26	down-regulation
LRRFIP2	3.67313e-52	up-regulation		LRRFIP2	1.58533e-26	up-regulation		LRRFIP2	1.76058e-31	up-regulation
MAP2K3	1.91776e-68	up-regulation		MAP2K3	1.66736e-28	up-regulation		MAP2K3	1.01858e-36	up-regulation
MYD88	7.78899e-130	up-regulation		MYD88	9.97083e-38	up-regulation		MYD88	8.72519e-46	up-regulation
NAIP	4.22936e-47	up-regulation		NAIP	2.79802e-20	up-regulation		NAIP	2.18188e-27	up-regulation
NEU1	6.85871e-66	up-regulation		NEU1	1.36092e-26	up-regulation		NEU1	4.63664e-29	up-regulation
NFKBIA	3.34524e-187	up-regulation		NFKBIA	2.72392e-60	up-regulation		NFKBIA	2.96355e-60	up-regulation
NLRP3	2.5511e-21	up-regulation		NLRP3	3.55387e-08	up-regulation		NLRP3	7.25166e-09	up-regulation
NXN	1.00936e-144	up-regulation		NXN	2.34056e-46	up-regulation		NXN	1.2653e-54	up-regulation
P2RX7	3.96368e-25	up-regulation		P2RX7	3.90053e-15	down-regulation		P2RX7	7.00308e-19	down-regulation
PELI2	1.11013e-56	up-regulation		PELI2	5.68151e-30	down-regulation		PELI2	5.60465e-34	up-regulation
PIK3CB	2.29103e-42	up-regulation		PIK3CB	4.33409e-23	up-regulation		PIK3CB	3.57657e-32	up-regulation
PPP1CA	7.50555e-121	up-regulation		PPP1CA	3.12582e-32	up-regulation		PPP1CA	1.22689e-34	up-regulation
PRKACA	9.78169e-42	up-regulation		PRKACA	2.50622e-39	up-regulation		PRKACA	6.793e-50	up-regulation
PRKCA	2.2712e-33	up-regulation		PRKCA	4.63171e-40	up-regulation		PRKCA	5.50265e-45	down-regulation
PRKX	1.93632e-71	up-regulation		PRKX	1.17194e-13	up-regulation		PRKX	8.57896e-16	up-regulation
PROCR	3.54723e-72	up-regulation		PROCR	8.86103e-46	down-regulation		PROCR	1.24824e-54	down-regulation
PTGS2	3.29356e-26	up-regulation		PTGS2	4.31833e-16	down-regulation		PTGS2	2.24856e-11	up-regulation
PTK2	6.0398e-80	up-regulation		PTK2	1.17088e-38	up-regulation		PTK2	1.31486e-38	up-regulation
PYCARD	1.08604e-64	up-regulation		PYCARD	1.4096e-25	up-regulation		PYCARD	2.20846e-31	up-regulation
RAD21	7.33101e-112	up-regulation		RAD21	1.47025e-43	up-regulation		RAD21	1.5008e-50	up-regulation
SIRT1	1.53018e-71	up-regulation		SIRT1	2.96406e-41	up-regulation		SIRT1	5.50746e-53	up-regulation
SREBF1	1.54135e-47	up-regulation		SREBF1	1.07984e-18	up-regulation		SREBF1	3.94822e-22	up-regulation
STIM1	1.32404e-61	up-regulation		STIM1	2.95296e-34	up-regulation		STIM1	1.27283e-41	up-regulation
TLR1	2.31476e-17	down-regulation		TLR1	1.41609e-20	up-regulation		TLR1	1.46366e-27	up-regulation
TLR7	5.03241e-16	up-regulation		TLR7	1.65513e-12	up-regulation		TLR7	3.73811e-17	up-regulation
TNF	3.49976e-42	up-regulation		TNF	1.18054e-11	up-regulation		TNF	6.38734e-12	up-regulation
TNFAIP3	1.14116e-85	up-regulation		TNFAIP3	8.98112e-46	up-regulation		TNFAIP3	4.55236e-54	up-regulation
TOLLIP	1.5791e-34	up-regulation		TOLLIP	2.4365e-22	up-regulation		TOLLIP	3.32673e-27	up-regulation
TP53	2.2137e-64	up-regulation		TP53	1.11098e-24	up-regulation		TP53	6.29386e-28	up-regulation
TXNIP	1.11362e-203	up-regulation		TXNIP	2.07138e-58	up-regulation		TXNIP	3.23257e-68	up-regulation
UCP2	1.45252e-82	down-regulation		UCP2	7.57718e-28	up-regulation		UCP2	6.01335e-33	up-regulation
